# Supplementary material for: Molecular mechanism of condensin I activation by KIF4A
Source: EMBO J. 2024 Dec 17;44(3):682–704. doi: 10.1038/s44318-024-00340-w (PMC11790958; doi:10.1038/s44318-024-00340-w)
Supplement: Supplementary file 4 — Source data Fig. 1 [file 44318_2024_340_MOESM4_ESM.zip]

Archive with 13 entries (10 files):
- Figure 1/.DS_Store
- Figure 1/1B/
- Figure 1/1B/1b_CI_ATPase_data.xlsx
- Figure 1/1B/1b_SDS_gel.tif
- Figure 1/1B/1B_SDS_gel_crop.pdf
- Figure 1/1B/README.txt
- Figure 1/1C/
- Figure 1/1C/1C_CIDNA_ATPase_data.xlsx
- Figure 1/1C/README.txt
- Figure 1/1D/
- Figure 1/1D/1D_emsa_CItet_50bp.tif
- Figure 1/1D/1D_emsa_CItet_50bp_crop.pdf
- Figure 1/1D/README.txt
