# Supplementary material for: Molecular mechanism of condensin I activation by KIF4A
Source: EMBO J. 2024 Dec 17;44(3):682–704. doi: 10.1038/s44318-024-00340-w (PMC11790958; doi:10.1038/s44318-024-00340-w)
Supplement: Supplementary file 4 — Source data Fig. 1 [file 44318_2024_340_MOESM4_ESM.zip › Figure 1/1B/1b_CI_ATPase_data.xlsx]

## Sheet: fit data
Fit rate (ATP per molecule per min)
sample number	1	2	3	4	5	6	7	8	9	10	11	12
N	9	8	6	4	4	4	4	4	4	4	3	3
	CI	CIdelD2	CIdelD2+D2	CI+D2	D2	ciQdeld2	CIdelG	CIdelG + G	CI + G	G	CIQdelG	CIQdelG+G
	6.718	13.06	8.213	7.426	-0.9057	0.9588	37.15	16.3	9.687	-0.6711	-0.07764	-0.07384
	5.692	15.67	9.899	6.419	-0.3746	0.5686	44.73	15.08	8.974	0.1838	0.8723	0.7068
	5.285	18.19	10.99	6.67	-0.4852	1.068	50.14	18.29	11.38	-0.8565	0.4472	0.4199
	8.973	18.9	11.8	13.03	-0.01811	2.82	40.6	10.2	11.4	-0.3525
	9.849	21.29	13.5
	11.1	35.06	11.91
	12.31	34.16
	10.77	31.49
	14.15
average	9.42744	23.4775	11.052	8.38625	-0.445903	1.35385	43.155	14.9675	10.3603	-0.424075	0.413953	0.350953
SD	3.04241	8.74764	1.82656	3.12528	0.365627	1.00066	5.59342	3.44269	1.22419	0.455576	0.475842	0.394861
SE	1.01414	3.09276	0.745689	1.56264	0.182813	0.500332	2.79671	1.72134	0.612095	0.227788	0.274727	0.227973
fold change		2.49034					4.57759

## Sheet: pooled raw data
Date: 17/08/2021
Content	Raw Data (360)	Raw Data (360)	Raw Data (360)	Raw Data (360)	Raw Data (360)	Raw Data (360)	Raw Data (360)	Raw Data (360)	Raw Data (360)	Raw Data (360)	Raw Data (360)	Raw Data (360)	Raw Data (360)	Raw Data (360)	Raw Data (360)	Raw Data (360)	Raw Data (360)	Raw Data (360)	Raw Data (360)	Raw Data (360)	Raw Data (360)	Raw Data (360)	Raw Data (360)	Raw Data (360)	Raw Data (360)	Raw Data (360)	Raw Data (360)	Raw Data (360)	Raw Data (360)	Raw Data (360)	Raw Data (360)	Raw Data (360)	Raw Data (360)	Raw Data (360)	Raw Data (360)	Raw Data (360)	Raw Data (360)	Raw Data (360)	Raw Data (360)	Raw Data (360)	Raw Data (360)	Raw Data (360)	Raw Data (360)	Raw Data (360)	Raw Data (360)	Raw Data (360)	Raw Data (360)	Raw Data (360)	Raw Data (360)
	0	0.333333	0.666667	1	1.33333	1.66667	2	2.33333	2.66667	3	3.33333	3.66667	4	4.33333	4.66667	5	5.33333	5.66667	6	6.33333	6.66667	7	7.33333	7.66667	8	8.33333	8.66667	9	9.33333	9.66667	10	10.3333	10.6667	11	11.3333	11.6667	12	12.3333	12.6667	13	13.3333	13.6667	14	14.3333	14.6667	15	15.3333	15.6667	16
CI	0.47	0.47	0.471	0.47	0.471	0.472	0.472	0.472	0.472	0.473	0.473	0.474	0.474	0.474	0.474	0.475	0.476	0.475	0.475	0.476	0.476	0.477	0.477	0.478	0.478	0.478	0.478	0.479	0.48	0.48	0.48	0.481	0.481	0.481	0.481	0.481	0.482	0.482	0.482	0.484	0.484	0.485	0.485	0.486	0.486	0.486	0.486	0.487	0.487
CIdelD2	0.464	0.464	0.465	0.465	0.467	0.468	0.468	0.469	0.469	0.47	0.471	0.471	0.472	0.473	0.473	0.474	0.474	0.474	0.475	0.477	0.477	0.478	0.478	0.478	0.48	0.48	0.482	0.483	0.484	0.484	0.484	0.486	0.486	0.487	0.488	0.488	0.49	0.49	0.491	0.491	0.492	0.493	0.494	0.495	0.495	0.496	0.498	0.497	0.498
CIdelD2+D2	0.433	0.433	0.434	0.434	0.434	0.435	0.435	0.436	0.435	0.436	0.436	0.437	0.437	0.437	0.437	0.439	0.438	0.439	0.44	0.439	0.44	0.44	0.44	0.44	0.441	0.441	0.442	0.443	0.444	0.443	0.443	0.445	0.448	0.452	0.447	0.445	0.446	0.446	0.447	0.448	0.448	0.448	0.449	0.45	0.449	0.45	0.451	0.451	0.456
CI+D2	0.444	0.445	0.446	0.445	0.446	0.447	0.447	0.447	0.447	0.448	0.448	0.448	0.449	0.449	0.45	0.449	0.45	0.45	0.45	0.45	0.452	0.451	0.451	0.452	0.452	0.453	0.454	0.454	0.455	0.455	0.455	0.456	0.456	0.456	0.457	0.457	0.458	0.458	0.459	0.459	0.46	0.46	0.461	0.461	0.461	0.461	0.462	0.463	0.463
D2	0.453	0.454	0.453	0.453	0.453	0.453	0.452	0.453	0.453	0.452	0.452	0.452	0.452	0.452	0.452	0.452	0.452	0.451	0.452	0.452	0.451	0.451	0.451	0.451	0.451	0.451	0.451	0.451	0.451	0.451	0.45	0.451	0.449	0.45	0.451	0.449	0.45	0.45	0.45	0.45	0.449	0.45	0.449	0.449	0.449	0.448	0.449	0.449	0.449
Buffer	0.454	0.455	0.455	0.455	0.456	0.456	0.456	0.456	0.455	0.456	0.455	0.455	0.456	0.455	0.454	0.455	0.455	0.454	0.454	0.454	0.454	0.454	0.454	0.454	0.453	0.453	0.454	0.453	0.454	0.453	0.453	0.454	0.452	0.452	0.453	0.452	0.452	0.452	0.452	0.452	0.452	0.452	0.452	0.452	0.452	0.451	0.452	0.451	0.451
Date: 25/11/2021
Content	Raw Data (360)	Raw Data (360)	Raw Data (360)	Raw Data (360)	Raw Data (360)	Raw Data (360)	Raw Data (360)	Raw Data (360)	Raw Data (360)	Raw Data (360)	Raw Data (360)	Raw Data (360)	Raw Data (360)	Raw Data (360)	Raw Data (360)	Raw Data (360)	Raw Data (360)	Raw Data (360)	Raw Data (360)	Raw Data (360)	Raw Data (360)	Raw Data (360)	Raw Data (360)	Raw Data (360)	Raw Data (360)	Raw Data (360)	Raw Data (360)	Raw Data (360)	Raw Data (360)	Raw Data (360)	Raw Data (360)	Raw Data (360)	Raw Data (360)	Raw Data (360)	Raw Data (360)	Raw Data (360)	Raw Data (360)	Raw Data (360)	Raw Data (360)	Raw Data (360)	Raw Data (360)	Raw Data (360)	Raw Data (360)	Raw Data (360)	Raw Data (360)	Raw Data (360)	Raw Data (360)	Raw Data (360)	Raw Data (360)
Time	0	15	30	45	60	75	90	105	120	135	150	165	180	195	210	225	240	255	270	285	300	315	330	345	360	375	390	405	420	435	450	465	480	495	510	525	540	555	570	585	600	615	630	645	660	675	690	705	720
CI	0.478	0.481	0.48	0.48	0.481	0.479	0.479	0.48	0.48	0.479	0.48	0.48	0.48	0.481	0.481	0.482	0.482	0.482	0.482	0.483	0.483	0.484	0.485	0.484	0.487	0.487	0.488	0.49	0.489	0.49	0.49	0.49	0.489	0.49	0.49	0.489	0.489	0.489	0.489	0.489	0.489	0.489	0.489	0.489	0.49	0.49	0.49	0.492	0.491
CIdelD2	0.449	0.456	0.457	0.457	0.458	0.458	0.457	0.459	0.459	0.46	0.46	0.461	0.462	0.462	0.463	0.463	0.464	0.465	0.465	0.466	0.467	0.468	0.469	0.47	0.47	0.471	0.472	0.473	0.478	0.474	0.474	0.476	0.477	0.477	0.478	0.479	0.479	0.48	0.481	0.481	0.482	0.484	0.484	0.485	0.486	0.485	0.487	0.488	0.489
CIdelD2+D2	0.446	0.45	0.451	0.452	0.452	0.452	0.453	0.454	0.454	0.455	0.456	0.455	0.456	0.456	0.457	0.457	0.459	0.458	0.459	0.46	0.46	0.461	0.461	0.461	0.462	0.462	0.462	0.463	0.463	0.464	0.464	0.465	0.466	0.466	0.466	0.467	0.467	0.468	0.468	0.468	0.468	0.47	0.469	0.47	0.471	0.471	0.471	0.472	0.473
CI +D2	0.439	0.445	0.446	0.446	0.446	0.447	0.446	0.447	0.447	0.448	0.449	0.449	0.449	0.45	0.451	0.451	0.451	0.451	0.452	0.452	0.452	0.453	0.454	0.454	0.454	0.454	0.455	0.456	0.456	0.456	0.456	0.457	0.457	0.458	0.458	0.459	0.459	0.46	0.46	0.46	0.461	0.461	0.461	0.461	0.462	0.462	0.462	0.462	0.463
D2	0.447	0.452	0.452	0.453	0.453	0.453	0.452	0.452	0.452	0.452	0.452	0.452	0.452	0.452	0.452	0.452	0.453	0.452	0.453	0.453	0.452	0.454	0.453	0.453	0.453	0.452	0.453	0.454	0.453	0.453	0.453	0.453	0.453	0.453	0.453	0.453	0.453	0.453	0.453	0.453	0.453	0.453	0.453	0.453	0.453	0.453	0.453	0.453	0.454
CIQdelD2	0.438	0.444	0.445	0.445	0.445	0.446	0.445	0.447	0.446	0.446	0.447	0.447	0.447	0.447	0.447	0.447	0.447	0.447	0.447	0.448	0.448	0.448	0.449	0.449	0.448	0.448	0.448	0.449	0.448	0.448	0.448	0.449	0.448	0.448	0.449	0.449	0.449	0.449	0.45	0.449	0.449	0.45	0.449	0.449	0.45	0.449	0.449	0.449	0.45
Date: 26/11/2021
Content	Raw Data (360)	Raw Data (360)	Raw Data (360)	Raw Data (360)	Raw Data (360)	Raw Data (360)	Raw Data (360)	Raw Data (360)	Raw Data (360)	Raw Data (360)	Raw Data (360)	Raw Data (360)	Raw Data (360)	Raw Data (360)	Raw Data (360)	Raw Data (360)	Raw Data (360)	Raw Data (360)	Raw Data (360)	Raw Data (360)	Raw Data (360)	Raw Data (360)	Raw Data (360)	Raw Data (360)	Raw Data (360)	Raw Data (360)	Raw Data (360)	Raw Data (360)	Raw Data (360)	Raw Data (360)	Raw Data (360)	Raw Data (360)	Raw Data (360)	Raw Data (360)	Raw Data (360)	Raw Data (360)	Raw Data (360)	Raw Data (360)	Raw Data (360)	Raw Data (360)	Raw Data (360)	Raw Data (360)	Raw Data (360)	Raw Data (360)	Raw Data (360)	Raw Data (360)	Raw Data (360)	Raw Data (360)	Raw Data (360)
Time	0	20	40	60	80	100	120	140	160	180	200	220	240	260	280	300	320	340	360	380	400	420	440	460	480	500	520	540	560	580	600	620	640	660	680	700	720	740	760	780	800	820	840	860	880	900	920	940	960
ci	0.474	0.477	0.477	0.478	0.477	0.478	0.479	0.479	0.48	0.48	0.48	0.48	0.481	0.482	0.482	0.482	0.483	0.483	0.483	0.484	0.484	0.484	0.485	0.485	0.485	0.486	0.486	0.487	0.487	0.487	0.488	0.489	0.488	0.489	0.489	0.489	0.489	0.49	0.49	0.491	0.491	0.491	0.491	0.491	0.492	0.492	0.492	0.493	0.493
cidelD2	0.46	0.463	0.464	0.465	0.467	0.468	0.469	0.471	0.472	0.472	0.474	0.474	0.476	0.477	0.478	0.479	0.481	0.481	0.482	0.483	0.485	0.486	0.487	0.487	0.489	0.49	0.491	0.492	0.494	0.495	0.496	0.497	0.498	0.5	0.5	0.501	0.502	0.503	0.504	0.506	0.507	0.509	0.509	0.51	0.512	0.512	0.513	0.514	0.516
cidelD2+d2	0.443	0.445	0.446	0.447	0.448	0.449	0.45	0.451	0.452	0.453	0.454	0.454	0.455	0.456	0.457	0.458	0.459	0.459	0.46	0.462	0.463	0.464	0.464	0.464	0.466	0.467	0.467	0.468	0.47	0.471	0.472	0.471	0.472	0.474	0.473	0.474	0.474	0.475	0.476	0.478	0.478	0.479	0.479	0.479	0.48	0.48	0.481	0.482	0.482
ci+d2	0.44	0.443	0.442	0.443	0.444	0.445	0.445	0.446	0.446	0.447	0.446	0.447	0.448	0.448	0.449	0.449	0.449	0.45	0.451	0.451	0.452	0.452	0.452	0.452	0.454	0.454	0.454	0.454	0.455	0.456	0.456	0.456	0.458	0.458	0.459	0.458	0.459	0.459	0.46	0.461	0.46	0.461	0.462	0.462	0.463	0.462	0.464	0.464	0.464
d2	0.446	0.45	0.449	0.449	0.448	0.45	0.45	0.45	0.45	0.45	0.45	0.45	0.45	0.45	0.45	0.45	0.45	0.449	0.449	0.449	0.45	0.45	0.449	0.45	0.45	0.45	0.45	0.45	0.45	0.449	0.45	0.45	0.45	0.451	0.45	0.449	0.449	0.449	0.449	0.45	0.449	0.45	0.449	0.45	0.45	0.45	0.449	0.45	0.45
ciQdeld2	0.446	0.448	0.448	0.448	0.448	0.449	0.449	0.449	0.449	0.449	0.449	0.449	0.449	0.45	0.45	0.45	0.45	0.449	0.45	0.45	0.451	0.451	0.451	0.45	0.451	0.451	0.451	0.452	0.452	0.452	0.452	0.451	0.452	0.452	0.452	0.452	0.452	0.452	0.451	0.452	0.452	0.452	0.452	0.452	0.453	0.453	0.453	0.453	0.453
date: 29/11/2021
Time	0	30	60	90	120	150	180	210	240	270	300	330	360	390	420	450	480	510	540	570	600	630	660	690	720	750	780	810	840	870	900	930	960	990	1020	1050	1080	1110	1140	1170	1200	1230	1260	1290	1320	1350	1380	1410	1440
Ci	0.396	0.397	0.398	0.399	0.399	0.4	0.401	0.402	0.403	0.404	0.405	0.405	0.406	0.407	0.408	0.411	0.41	0.411	0.412	0.413	0.413	0.414	0.416	0.416	0.42	0.419	0.419	0.42	0.421	0.421	0.422	0.423	0.424	0.425	0.425	0.426	0.428	0.428	0.429	0.429	0.431	0.432	0.432	0.433	0.434	0.435	0.435	0.436	0.437
CIdelG	0.386	0.391	0.396	0.4	0.404	0.408	0.411	0.415	0.42	0.424	0.428	0.432	0.437	0.441	0.446	0.45	0.454	0.458	0.462	0.468	0.473	0.478	0.484	0.488	0.492	0.496	0.5	0.504	0.509	0.512	0.516	0.521	0.524	0.529	0.533	0.537	0.541	0.545	0.55	0.552	0.558	0.561	0.565	0.569	0.573	0.577	0.581	0.583	0.588
CIdelG + G	0.4	0.403	0.404	0.406	0.408	0.409	0.411	0.412	0.414	0.416	0.416	0.418	0.42	0.421	0.422	0.424	0.426	0.426	0.427	0.43	0.431	0.433	0.435	0.436	0.438	0.439	0.441	0.442	0.444	0.445	0.447	0.448	0.45	0.451	0.453	0.454	0.456	0.457	0.459	0.46	0.462	0.463	0.465	0.466	0.468	0.47	0.47	0.472	0.474
CI + G	0.396	0.399	0.4	0.401	0.402	0.402	0.404	0.404	0.405	0.406	0.406	0.408	0.409	0.409	0.41	0.411	0.412	0.412	0.414	0.414	0.416	0.417	0.418	0.418	0.419	0.42	0.421	0.422	0.423	0.424	0.425	0.426	0.427	0.428	0.428	0.429	0.431	0.436	0.432	0.432	0.434	0.435	0.436	0.437	0.438	0.438	0.439	0.44	0.441
G	0.388	0.39	0.39	0.395	0.389	0.389	0.39	0.39	0.39	0.39	0.39	0.39	0.39	0.389	0.389	0.388	0.389	0.389	0.388	0.389	0.389	0.389	0.39	0.39	0.39	0.39	0.39	0.39	0.39	0.39	0.389	0.388	0.389	0.389	0.389	0.389	0.389	0.389	0.389	0.388	0.389	0.389	0.388	0.388	0.389	0.388	0.388	0.388	0.388
CIQdelG	0.38	0.383	0.383	0.383	0.383	0.383	0.383	0.383	0.383	0.383	0.382	0.382	0.383	0.383	0.382	0.383	0.383	0.383	0.382	0.383	0.383	0.383	0.383	0.383	0.383	0.382	0.382	0.382	0.382	0.382	0.382	0.382	0.382	0.382	0.381	0.382	0.382	0.381	0.382	0.381	0.382	0.382	0.381	0.381	0.381	0.382	0.383	0.383	0.384
CIQdelG+G	0.387	0.389	0.39	0.389	0.39	0.39	0.39	0.39	0.39	0.391	0.39	0.39	0.391	0.39	0.39	0.39	0.391	0.39	0.39	0.39	0.39	0.39	0.391	0.39	0.39	0.39	0.39	0.39	0.39	0.39	0.39	0.391	0.391	0.391	0.391	0.391	0.391	0.391	0.392	0.39	0.391	0.391	0.391	0.391	0.392	0.391	0.391	0.391	0.391
CIdelD2	0.377	0.38	0.382	0.383	0.385	0.387	0.388	0.389	0.391	0.392	0.394	0.395	0.397	0.398	0.4	0.402	0.403	0.405	0.406	0.407	0.41	0.411	0.413	0.415	0.419	0.419	0.42	0.422	0.423	0.425	0.426	0.428	0.43	0.433	0.433	0.435	0.437	0.438	0.441	0.442	0.445	0.447	0.449	0.451	0.453	0.454	0.456	0.456	0.458
CIdelD2+D2	0.386	0.388	0.39	0.391	0.392	0.393	0.394	0.396	0.396	0.397	0.397	0.399	0.4	0.401	0.401	0.403	0.404	0.405	0.406	0.407	0.407	0.409	0.41	0.411	0.413	0.412	0.414	0.415	0.416	0.417	0.418	0.419	0.42	0.422	0.422	0.423	0.425	0.425	0.427	0.427	0.429	0.43	0.431	0.432	0.435	0.435	0.436	0.437	0.438
CIQdelD2	0.372	0.374	0.374	0.375	0.375	0.375	0.375	0.376	0.376	0.377	0.376	0.375	0.376	0.379	0.376	0.376	0.376	0.377	0.376	0.376	0.376	0.376	0.377	0.376	0.378	0.376	0.377	0.377	0.377	0.376	0.377	0.376	0.377	0.378	0.377	0.377	0.378	0.377	0.377	0.377	0.377	0.378	0.378	0.377	0.377	0.378	0.378	0.377	0.378
CI	0.394	0.397	0.398	0.4	0.4	0.402	0.403	0.404	0.405	0.406	0.406	0.407	0.409	0.41	0.411	0.412	0.414	0.414	0.415	0.416	0.417	0.418	0.42	0.421	0.421	0.422	0.423	0.424	0.425	0.425	0.426	0.427	0.429	0.43	0.43	0.431	0.433	0.433	0.434	0.434	0.436	0.437	0.438	0.439	0.44	0.441	0.441	0.442	0.444
Date: 08/11/2021
Content	Raw Data (360)	Raw Data (360)	Raw Data (360)	Raw Data (360)	Raw Data (360)	Raw Data (360)	Raw Data (360)	Raw Data (360)	Raw Data (360)	Raw Data (360)	Raw Data (360)	Raw Data (360)	Raw Data (360)	Raw Data (360)	Raw Data (360)	Raw Data (360)	Raw Data (360)	Raw Data (360)	Raw Data (360)	Raw Data (360)	Raw Data (360)	Raw Data (360)	Raw Data (360)	Raw Data (360)	Raw Data (360)	Raw Data (360)	Raw Data (360)	Raw Data (360)	Raw Data (360)	Raw Data (360)	Raw Data (360)	Raw Data (360)	Raw Data (360)	Raw Data (360)	Raw Data (360)	Raw Data (360)	Raw Data (360)	Raw Data (360)	Raw Data (360)	Raw Data (360)	Raw Data (360)	Raw Data (360)	Raw Data (360)	Raw Data (360)	Raw Data (360)	Raw Data (360)	Raw Data (360)	Raw Data (360)	Raw Data (360)
Time	0	15	30	45	60	75	90	105	120	135	150	165	180	195	210	225	240	255	270	285	300	315	330	345	360	375	390	405	420	435	450	465	480	495	510	525	540	555	570	585	600	615	630	645	660	675	690	705	720
CI	0.466	0.471	0.472	0.472	0.472	0.473	0.474	0.474	0.475	0.475	0.476	0.476	0.477	0.478	0.478	0.478	0.479	0.479	0.48	0.48	0.481	0.482	0.482	0.482	0.483	0.483	0.483	0.484	0.484	0.485	0.485	0.486	0.487	0.487	0.487	0.488	0.488	0.489	0.488	0.489	0.489	0.491	0.491	0.492	0.492	0.493	0.493	0.494	0.494
CIdelG	0.458	0.464	0.467	0.47	0.472	0.474	0.475	0.477	0.479	0.481	0.484	0.485	0.488	0.489	0.492	0.493	0.496	0.497	0.499	0.501	0.503	0.506	0.508	0.51	0.511	0.513	0.515	0.517	0.519	0.521	0.523	0.526	0.528	0.529	0.531	0.534	0.536	0.538	0.539	0.541	0.543	0.545	0.548	0.55	0.551	0.553	0.556	0.558	0.56
CIdelG+G	0.44	0.445	0.447	0.448	0.448	0.45	0.45	0.451	0.452	0.452	0.453	0.454	0.455	0.456	0.456	0.457	0.458	0.459	0.459	0.459	0.46	0.462	0.462	0.463	0.463	0.464	0.465	0.465	0.466	0.467	0.468	0.469	0.469	0.47	0.47	0.471	0.471	0.473	0.473	0.474	0.474	0.475	0.476	0.477	0.477	0.478	0.479	0.478	0.48
CI+G	0.435	0.44	0.442	0.442	0.442	0.444	0.444	0.446	0.444	0.445	0.446	0.447	0.447	0.448	0.449	0.448	0.449	0.45	0.449	0.45	0.45	0.452	0.452	0.452	0.453	0.452	0.454	0.454	0.454	0.455	0.455	0.455	0.457	0.457	0.457	0.458	0.459	0.459	0.458	0.46	0.46	0.46	0.46	0.461	0.461	0.462	0.462	0.462	0.463
CIdelGQ	0.437	0.443	0.443	0.447	0.443	0.444	0.444	0.445	0.444	0.444	0.445	0.444	0.446	0.444	0.445	0.445	0.445	0.445	0.445	0.445	0.446	0.446	0.445	0.446	0.445	0.445	0.446	0.446	0.445	0.446	0.445	0.446	0.446	0.445	0.445	0.446	0.446	0.446	0.445	0.446	0.446	0.445	0.446	0.446	0.446	0.446	0.445	0.446	0.446
G	0.418	0.424	0.426	0.425	0.425	0.426	0.426	0.427	0.426	0.426	0.427	0.426	0.427	0.427	0.427	0.427	0.428	0.427	0.427	0.427	0.427	0.427	0.427	0.427	0.427	0.428	0.428	0.429	0.427	0.428	0.428	0.428	0.429	0.428	0.427	0.428	0.428	0.428	0.427	0.429	0.427	0.428	0.428	0.428	0.428	0.428	0.428	0.428	0.428
CIdelGQ+G	0.429	0.435	0.436	0.436	0.435	0.437	0.437	0.437	0.436	0.436	0.437	0.437	0.438	0.437	0.438	0.437	0.441	0.438	0.438	0.438	0.438	0.438	0.438	0.438	0.437	0.438	0.438	0.438	0.438	0.438	0.438	0.439	0.439	0.438	0.438	0.439	0.439	0.439	0.438	0.439	0.438	0.439	0.439	0.439	0.44	0.439	0.439	0.438	0.439
date 18/08/2024
CI	0.483	0.485	0.487	0.487	0.488	0.489	0.49	0.49	0.49	0.491	0.492	0.492	0.493	0.494	0.494	0.495	0.495	0.495	0.497	0.496	0.497	0.497	0.498	0.499	0.5	0.499	0.5	0.501	0.501	0.502	0.502	0.503	0.503	0.504	0.504	0.505	0.506	0.506	0.506	0.507	0.507	0.509	0.509	0.509	0.51	0.51	0.511	0.511	0.511
Cideld	0.473	0.476	0.478	0.48	0.482	0.483	0.485	0.486	0.488	0.489	0.491	0.492	0.494	0.496	0.497	0.5	0.5	0.502	0.504	0.505	0.507	0.508	0.51	0.511	0.513	0.514	0.516	0.518	0.519	0.521	0.522	0.524	0.525	0.527	0.528	0.529	0.531	0.532	0.533	0.535	0.537	0.539	0.54	0.542	0.544	0.545	0.547	0.548	0.549
oldCIdeld2	0.456	0.459	0.46	0.46	0.462	0.463	0.463	0.465	0.465	0.466	0.468	0.468	0.469	0.471	0.471	0.474	0.473	0.474	0.475	0.476	0.478	0.478	0.479	0.48	0.48	0.481	0.482	0.484	0.484	0.485	0.486	0.487	0.487	0.488	0.489	0.491	0.491	0.492	0.493	0.494	0.495	0.496	0.497	0.498	0.499	0.499	0.502	0.501	0.503
Date: 03/06/2021
Content	Raw Data (360)	Raw Data (360)	Raw Data (360)	Raw Data (360)	Raw Data (360)	Raw Data (360)	Raw Data (360)	Raw Data (360)	Raw Data (360)	Raw Data (360)	Raw Data (360)	Raw Data (360)	Raw Data (360)	Raw Data (360)	Raw Data (360)	Raw Data (360)	Raw Data (360)	Raw Data (360)	Raw Data (360)	Raw Data (360)	Raw Data (360)	Raw Data (360)	Raw Data (360)	Raw Data (360)	Raw Data (360)	Raw Data (360)	Raw Data (360)	Raw Data (360)	Raw Data (360)	Raw Data (360)	Raw Data (360)	Raw Data (360)	Raw Data (360)	Raw Data (360)	Raw Data (360)	Raw Data (360)	Raw Data (360)	Raw Data (360)	Raw Data (360)	Raw Data (360)	Raw Data (360)	Raw Data (360)	Raw Data (360)	Raw Data (360)	Raw Data (360)	Raw Data (360)	Raw Data (360)	Raw Data (360)	Raw Data (360)
Time	0	20	40	60	80	100	120	140	160	180	200	220	240	260	280	300	320	340	360	380	400	420	440	460	480	500	520	540	560	580	600	620	640	660	680	700	720	740	760	780	800	820	840	860	880	900	920	940	960
CI	0.451	0.453	0.452	0.454	0.454	0.455	0.456	0.456	0.459	0.46	0.462	0.461	0.46	0.461	0.462	0.463	0.463	0.462	0.465	0.464	0.465	0.467	0.468	0.47	0.468	0.468	0.472	0.472	0.471	0.472	0.472	0.473	0.474	0.474	0.475	0.475	0.477	0.477	0.478	0.477	0.479	0.483	0.481	0.481	0.482	0.484	0.485	0.485	0.484
CIdelG	0.478	0.48	0.482	0.485	0.488	0.489	0.494	0.497	0.501	0.502	0.505	0.51	0.514	0.515	0.52	0.524	0.525	0.53	0.531	0.536	0.538	0.541	0.546	0.551	0.555	0.555	0.559	0.562	0.566	0.572	0.573	0.577	0.58	0.582	0.586	0.589	0.595	0.597	0.6	0.603	0.606	0.61	0.614	0.617	0.62	0.623	0.625	0.629	0.63
CIdelG +G	0.462	0.461	0.462	0.464	0.463	0.465	0.465	0.466	0.468	0.468	0.469	0.47	0.473	0.472	0.474	0.475	0.475	0.477	0.477	0.479	0.479	0.48	0.484	0.482	0.484	0.485	0.487	0.487	0.489	0.49	0.492	0.492	0.492	0.493	0.495	0.494	0.497	0.498	0.499	0.499	0.501	0.502	0.504	0.505	0.505	0.507	0.507	0.509	0.509
CIQ	0.436	0.433	0.434	0.435	0.434	0.434	0.434	0.435	0.435	0.433	0.435	0.434	0.435	0.434	0.434	0.435	0.434	0.434	0.434	0.435	0.434	0.435	0.435	0.435	0.436	0.438	0.436	0.436	0.436	0.436	0.436	0.436	0.436	0.435	0.436	0.435	0.435	0.436	0.437	0.435	0.435	0.436	0.437	0.437	0.436	0.436	0.438	0.436	0.435
G	0.438	0.435	0.431	0.431	0.43	0.43	0.43	0.429	0.429	0.429	0.428	0.429	0.429	0.428	0.429	0.429	0.428	0.428	0.428	0.428	0.428	0.427	0.428	0.428	0.429	0.428	0.429	0.427	0.429	0.429	0.428	0.428	0.429	0.428	0.429	0.427	0.428	0.428	0.428	0.428	0.428	0.428	0.428	0.428	0.428	0.428	0.428	0.427	0.428
CI+G	0.448	0.448	0.447	0.447	0.449	0.447	0.449	0.449	0.45	0.449	0.451	0.452	0.452	0.452	0.454	0.454	0.454	0.455	0.456	0.456	0.458	0.458	0.46	0.459	0.46	0.462	0.462	0.462	0.463	0.464	0.465	0.466	0.466	0.467	0.467	0.468	0.469	0.469	0.469	0.469	0.471	0.472	0.473	0.473	0.474	0.475	0.475	0.476	0.476
CIdelD	0.464	0.466	0.468	0.47	0.473	0.476	0.478	0.48	0.482	0.485	0.487	0.488	0.49	0.493	0.495	0.499	0.501	0.503	0.506	0.509	0.511	0.514	0.518	0.521	0.525	0.525	0.529	0.529	0.534	0.536	0.539	0.54	0.546	0.548	0.551	0.554	0.556	0.56	0.564	0.563	0.57	0.569	0.575	0.576	0.578	0.582	0.584	0.586	0.589
buffer	0.511	0.5	0.505	0.499	0.492	0.494	0.495	0.501	0.504	0.51	0.514	0.508	0.513	0.52	0.517	0.523	0.521	0.521	0.522	0.523	0.522	0.523	0.525	0.519	0.526	0.526	0.524	0.523	0.523	0.52	0.519	0.519	0.516	0.521	0.521	0.522	0.519	0.517	0.519	0.512	0.517	0.509	0.513	0.509	0.514	0.509	0.506	0.507	0.502
Date: 20/8/2024
time (min)	0	0.333333	0.666667	1	1.33333	1.66667	2	2.33333	2.66667	3	3.33333	3.66667	4	4.33333	4.66667	5	5.33333	5.66667	6	6.33333	6.66667	7	7.33333	7.66667	8	8.33333	8.66667	9	9.33333	9.66667	10	10.3333	10.6667	11	11.3333	11.6667	12	12.3333	12.6667	13	13.3333	13.6667	14	14.3333	14.6667	15	15.3333	15.6667	16
CI	0.453	0.453	0.456	0.455	0.457	0.457	0.459	0.46	0.46	0.461	0.462	0.463	0.464	0.464	0.465	0.465	0.466	0.466	0.469	0.468	0.47	0.47	0.47	0.471	0.472	0.473	0.474	0.475	0.476	0.477	0.477	0.478	0.478	0.48	0.479	0.481	0.481	0.483	0.483	0.484	0.484	0.485	0.486	0.486	0.487	0.488	0.488	0.489	0.489
CIdeld2	0.458	0.461	0.464	0.466	0.467	0.47	0.472	0.474	0.477	0.479	0.482	0.484	0.486	0.488	0.49	0.492	0.496	0.497	0.501	0.502	0.505	0.506	0.508	0.51	0.512	0.514	0.516	0.518	0.52	0.523	0.524	0.527	0.528	0.531	0.533	0.536	0.538	0.54	0.542	0.544	0.546	0.548	0.551	0.554	0.555	0.557	0.559	0.561	0.563
cideld2+d2	0.443	0.444	0.445	0.446	0.448	0.448	0.449	0.45	0.45	0.452	0.453	0.454	0.454	0.455	0.455	0.455	0.457	0.458	0.46	0.461	0.461	0.462	0.462	0.463	0.465	0.466	0.465	0.466	0.468	0.468	0.469	0.47	0.472	0.472	0.472	0.474	0.474	0.476	0.478	0.477	0.478	0.478	0.479	0.48	0.481	0.48	0.482	0.484	0.485
ci+d2	0.453	0.455	0.455	0.456	0.458	0.458	0.46	0.46	0.461	0.462	0.464	0.464	0.464	0.466	0.466	0.467	0.467	0.468	0.471	0.471	0.472	0.472	0.472	0.473	0.474	0.476	0.475	0.477	0.478	0.479	0.48	0.481	0.481	0.482	0.483	0.484	0.483	0.485	0.486	0.487	0.487	0.488	0.489	0.49	0.491	0.492	0.491	0.494	0.494
d2	0.446	0.445	0.446	0.446	0.446	0.446	0.446	0.447	0.446	0.447	0.447	0.447	0.448	0.447	0.447	0.447	0.448	0.446	0.449	0.447	0.447	0.447	0.447	0.447	0.448	0.45	0.447	0.448	0.448	0.447	0.447	0.448	0.446	0.448	0.447	0.448	0.447	0.447	0.447	0.448	0.448	0.447	0.447	0.447	0.448	0.448	0.452	0.448	0.447
ciqdeld2	0.442	0.442	0.441	0.441	0.442	0.442	0.442	0.442	0.442	0.443	0.443	0.443	0.443	0.443	0.443	0.443	0.443	0.443	0.444	0.446	0.444	0.444	0.443	0.444	0.444	0.444	0.446	0.446	0.445	0.445	0.445	0.445	0.445	0.446	0.446	0.446	0.446	0.446	0.446	0.447	0.448	0.446	0.446	0.457	0.448	0.446	0.446	0.447	0.446
cidelg	0.456	0.458	0.462	0.466	0.468	0.47	0.472	0.475	0.478	0.483	0.486	0.487	0.489	0.491	0.495	0.496	0.499	0.502	0.506	0.507	0.51	0.512	0.515	0.518	0.521	0.523	0.526	0.528	0.531	0.533	0.536	0.539	0.542	0.545	0.546	0.551	0.553	0.555	0.557	0.56	0.563	0.565	0.567	0.57	0.572	0.574	0.577	0.58	0.583
cidelg+g	0.436	0.437	0.438	0.438	0.44	0.44	0.441	0.442	0.441	0.444	0.444	0.445	0.446	0.446	0.446	0.447	0.448	0.449	0.451	0.451	0.452	0.452	0.452	0.454	0.454	0.454	0.454	0.456	0.455	0.458	0.459	0.46	0.459	0.459	0.459	0.46	0.46	0.462	0.463	0.466	0.467	0.466	0.465	0.466	0.467	0.466	0.468	0.47	0.471
ci+g	0.443	0.445	0.445	0.446	0.447	0.448	0.45	0.451	0.45	0.452	0.453	0.454	0.454	0.454	0.456	0.456	0.457	0.458	0.46	0.46	0.461	0.462	0.462	0.463	0.464	0.465	0.466	0.468	0.468	0.468	0.469	0.47	0.471	0.473	0.473	0.475	0.475	0.477	0.477	0.479	0.479	0.48	0.481	0.482	0.482	0.482	0.483	0.484	0.484
ciqdelg	0.449	0.448	0.45	0.449	0.45	0.449	0.45	0.451	0.45	0.451	0.45	0.451	0.45	0.45	0.451	0.45	0.451	0.45	0.451	0.451	0.451	0.45	0.45	0.451	0.451	0.451	0.451	0.45	0.45	0.45	0.451	0.45	0.452	0.452	0.452	0.452	0.452	0.452	0.452	0.451	0.451	0.451	0.451	0.451	0.451	0.451	0.451	0.451	0.451
ciQdelg+g	0.446	0.449	0.449	0.447	0.448	0.448	0.449	0.448	0.446	0.447	0.446	0.447	0.446	0.446	0.446	0.446	0.446	0.446	0.447	0.447	0.446	0.446	0.446	0.446	0.448	0.446	0.446	0.446	0.447	0.446	0.448	0.448	0.447	0.449	0.448	0.448	0.448	0.447	0.448	0.448	0.448	0.447	0.447	0.448	0.448	0.447	0.448	0.448	0.447
g	0.457	0.457	0.457	0.457	0.457	0.458	0.458	0.458	0.457	0.458	0.458	0.459	0.458	0.458	0.458	0.459	0.458	0.458	0.459	0.458	0.458	0.458	0.457	0.457	0.458	0.457	0.458	0.457	0.458	0.458	0.457	0.458	0.457	0.458	0.459	0.459	0.459	0.459	0.458	0.459	0.458	0.459	0.458	0.458	0.458	0.458	0.456	0.457	0.459
Date: 21/082024
	0	0.333333	0.666667	1	1.33333	1.66667	2	2.33333	2.66667	3	3.33333	3.66667	4	4.33333	4.66667	5	5.33333	5.66667	6	6.33333	6.66667	7	7.33333	7.66667	8	8.33333	8.66667	9	9.33333	9.66667	10	10.3333	10.6667	11	11.3333	11.6667	12	12.3333	12.6667	13	13.3333	13.6667	14	14.3333	14.6667	15	15.3333	15.6667	16
CI	0.431	0.433	0.434	0.435	0.437	0.438	0.439	0.44	0.44	0.442	0.442	0.443	0.444	0.446	0.447	0.448	0.447	0.449	0.449	0.45	0.451	0.452	0.453	0.454	0.454	0.456	0.456	0.457	0.458	0.458	0.459	0.46	0.461	0.461	0.462	0.463	0.464	0.465	0.466	0.467	0.467	0.468	0.468	0.47	0.47	0.471	0.473	0.474	0.473
CIDelD2	0.455	0.457	0.458	0.461	0.464	0.465	0.468	0.47	0.471	0.474	0.476	0.477	0.479	0.482	0.485	0.486	0.489	0.49	0.492	0.494	0.495	0.499	0.5	0.502	0.504	0.506	0.509	0.511	0.513	0.514	0.516	0.519	0.52	0.521	0.525	0.526	0.528	0.53	0.532	0.533	0.535	0.537	0.539	0.541	0.543	0.545	0.546	0.549	0.55
CIdelD2+d2	0.424	0.425	0.425	0.426	0.427	0.428	0.428	0.429	0.429	0.431	0.431	0.431	0.433	0.434	0.435	0.435	0.436	0.437	0.438	0.438	0.438	0.44	0.44	0.441	0.442	0.443	0.444	0.445	0.445	0.446	0.446	0.448	0.448	0.448	0.45	0.45	0.45	0.452	0.453	0.453	0.454	0.455	0.456	0.457	0.456	0.457	0.459	0.46	0.46
Cideldel	0.44	0.443	0.446	0.448	0.451	0.453	0.455	0.458	0.459	0.461	0.464	0.465	0.468	0.471	0.473	0.474	0.476	0.479	0.48	0.483	0.484	0.486	0.488	0.491	0.493	0.495	0.496	0.498	0.501	0.502	0.504	0.507	0.509	0.51	0.512	0.514	0.515	0.518	0.52	0.522	0.524	0.525	0.528	0.531	0.532	0.535	0.536	0.538	0.539
CIQdeldel	0.441	0.442	0.442	0.443	0.444	0.444	0.444	0.444	0.444	0.445	0.444	0.445	0.445	0.446	0.445	0.446	0.445	0.446	0.446	0.445	0.446	0.446	0.446	0.446	0.447	0.446	0.448	0.447	0.447	0.446	0.447	0.447	0.448	0.447	0.448	0.447	0.447	0.447	0.447	0.448	0.447	0.448	0.448	0.448	0.448	0.448	0.448	0.448	0.448
Convert to Pi per molecule
standard curve slope	0.0036
protein concentation	0.05
	1	2	3	4	5	6	7	8	9	10	11	12	13	14	15	16	17	18	19	20	21	22	23	24	25	26	27	28	29	30	31	32	33	34	35	36	37	38	39	40	41	42	43	44	45	46	47	48	49
time (min)	0	0.333333	0.666667	1	1.33333	1.66667	2	2.33333	2.66667	3	3.33333	3.66667	4	4.33333	4.66667	5	5.33333	5.66667	6	6.33333	6.66667	7	7.33333	7.66667	8	8.33333	8.66667	9	9.33333	9.66667	10	10.3333	10.6667	11	11.3333	11.6667	12	12.3333	12.6667	13	13.3333	13.6667	14	14.3333	14.6667	15	15.3333	15.6667	16
CI	2611.11	2611.11	2616.67	2611.11	2616.67	2622.22	2622.22	2622.22	2622.22	2627.78	2627.78	2633.33	2633.33	2633.33	2633.33	2638.89	2644.44	2638.89	2638.89	2644.44	2644.44	2650	2650	2655.56	2655.56	2655.56	2655.56	2661.11	2666.67	2666.67	2666.67	2672.22	2672.22	2672.22	2672.22	2672.22	2677.78	2677.78	2677.78	2688.89	2688.89	2694.44	2694.44	2700	2700	2700	2700	2705.56	2705.56
CIdelD2	2577.78	2577.78	2583.33	2583.33	2594.44	2600	2600	2605.56	2605.56	2611.11	2616.67	2616.67	2622.22	2627.78	2627.78	2633.33	2633.33	2633.33	2638.89	2650	2650	2655.56	2655.56	2655.56	2666.67	2666.67	2677.78	2683.33	2688.89	2688.89	2688.89	2700	2700	2705.56	2711.11	2711.11	2722.22	2722.22	2727.78	2727.78	2733.33	2738.89	2744.44	2750	2750	2755.56	2766.67	2761.11	2766.67
CIdelD2+D2	2405.56	2405.56	2411.11	2411.11	2411.11	2416.67	2416.67	2422.22	2416.67	2422.22	2422.22	2427.78	2427.78	2427.78	2427.78	2438.89	2433.33	2438.89	2444.44	2438.89	2444.44	2444.44	2444.44	2444.44	2450	2450	2455.56	2461.11	2466.67	2461.11	2461.11	2472.22	2488.89	2511.11	2483.33	2472.22	2477.78	2477.78	2483.33	2488.89	2488.89	2488.89	2494.44	2500	2494.44	2500	2505.56	2505.56	2533.33
CI+D2	2466.67	2472.22	2477.78	2472.22	2477.78	2483.33	2483.33	2483.33	2483.33	2488.89	2488.89	2488.89	2494.44	2494.44	2500	2494.44	2500	2500	2500	2500	2511.11	2505.56	2505.56	2511.11	2511.11	2516.67	2522.22	2522.22	2527.78	2527.78	2527.78	2533.33	2533.33	2533.33	2538.89	2538.89	2544.44	2544.44	2550	2550	2555.56	2555.56	2561.11	2561.11	2561.11	2561.11	2566.67	2572.22	2572.22
D2	2516.67	2522.22	2516.67	2516.67	2516.67	2516.67	2511.11	2516.67	2516.67	2511.11	2511.11	2511.11	2511.11	2511.11	2511.11	2511.11	2511.11	2505.56	2511.11	2511.11	2505.56	2505.56	2505.56	2505.56	2505.56	2505.56	2505.56	2505.56	2505.56	2505.56	2500	2505.56	2494.44	2500	2505.56	2494.44	2500	2500	2500	2500	2494.44	2500	2494.44	2494.44	2494.44	2488.89	2494.44	2494.44	2494.44
Buffer	2522.22	2527.78	2527.78	2527.78	2533.33	2533.33	2533.33	2533.33	2527.78	2533.33	2527.78	2527.78	2533.33	2527.78	2522.22	2527.78	2527.78	2522.22	2522.22	2522.22	2522.22	2522.22	2522.22	2522.22	2516.67	2516.67	2522.22	2516.67	2522.22	2516.67	2516.67	2522.22	2511.11	2511.11	2516.67	2511.11	2511.11	2511.11	2511.11	2511.11	2511.11	2511.11	2511.11	2511.11	2511.11	2505.56	2511.11	2505.56	2505.56
time(min)	0	0.25	0.5	0.75	1	1.25	1.5	1.75	2	2.25	2.5	2.75	3	3.25	3.5	3.75	4	4.25	4.5	4.75	5	5.25	5.5	5.75	6	6.25	6.5	6.75	7	7.25	7.5	7.75	8	8.25	8.5	8.75	9	9.25	9.5	9.75	10	10.25	10.5	10.75	11	11.25	11.5	11.75	12
CI	2655.56	2672.22	2666.67	2666.67	2672.22	2661.11	2661.11	2666.67	2666.67	2661.11	2666.67	2666.67	2666.67	2672.22	2672.22	2677.78	2677.78	2677.78	2677.78	2683.33	2683.33	2688.89	2694.44	2688.89	2705.56	2705.56	2711.11	2722.22	2716.67	2722.22	2722.22	2722.22	2716.67	2722.22	2722.22	2716.67	2716.67	2716.67	2716.67	2716.67	2716.67	2716.67	2716.67	2716.67	2722.22	2722.22	2722.22	2733.33	2727.78
CIdelD2	2494.44	2533.33	2538.89	2538.89	2544.44	2544.44	2538.89	2550	2550	2555.56	2555.56	2561.11	2566.67	2566.67	2572.22	2572.22	2577.78	2583.33	2583.33	2588.89	2594.44	2600	2605.56	2611.11	2611.11	2616.67	2622.22	2627.78	2655.56	2633.33	2633.33	2644.44	2650	2650	2655.56	2661.11	2661.11	2666.67	2672.22	2672.22	2677.78	2688.89	2688.89	2694.44	2700	2694.44	2705.56	2711.11	2716.67
CIdelD2+D2	2477.78	2500	2505.56	2511.11	2511.11	2511.11	2516.67	2522.22	2522.22	2527.78	2533.33	2527.78	2533.33	2533.33	2538.89	2538.89	2550	2544.44	2550	2555.56	2555.56	2561.11	2561.11	2561.11	2566.67	2566.67	2566.67	2572.22	2572.22	2577.78	2577.78	2583.33	2588.89	2588.89	2588.89	2594.44	2594.44	2600	2600	2600	2600	2611.11	2605.56	2611.11	2616.67	2616.67	2616.67	2622.22	2627.78
CI +D2	2438.89	2472.22	2477.78	2477.78	2477.78	2483.33	2477.78	2483.33	2483.33	2488.89	2494.44	2494.44	2494.44	2500	2505.56	2505.56	2505.56	2505.56	2511.11	2511.11	2511.11	2516.67	2522.22	2522.22	2522.22	2522.22	2527.78	2533.33	2533.33	2533.33	2533.33	2538.89	2538.89	2544.44	2544.44	2550	2550	2555.56	2555.56	2555.56	2561.11	2561.11	2561.11	2561.11	2566.67	2566.67	2566.67	2566.67	2572.22
D2	2483.33	2511.11	2511.11	2516.67	2516.67	2516.67	2511.11	2511.11	2511.11	2511.11	2511.11	2511.11	2511.11	2511.11	2511.11	2511.11	2516.67	2511.11	2516.67	2516.67	2511.11	2522.22	2516.67	2516.67	2516.67	2511.11	2516.67	2522.22	2516.67	2516.67	2516.67	2516.67	2516.67	2516.67	2516.67	2516.67	2516.67	2516.67	2516.67	2516.67	2516.67	2516.67	2516.67	2516.67	2516.67	2516.67	2516.67	2516.67	2522.22
CIQdelD2	2433.33	2466.67	2472.22	2472.22	2472.22	2477.78	2472.22	2483.33	2477.78	2477.78	2483.33	2483.33	2483.33	2483.33	2483.33	2483.33	2483.33	2483.33	2483.33	2488.89	2488.89	2488.89	2494.44	2494.44	2488.89	2488.89	2488.89	2494.44	2488.89	2488.89	2488.89	2494.44	2488.89	2488.89	2494.44	2494.44	2494.44	2494.44	2500	2494.44	2494.44	2500	2494.44	2494.44	2500	2494.44	2494.44	2494.44	2500
time(min)	0	0.333333	0.666667	1	1.33333	1.66667	2	2.33333	2.66667	3	3.33333	3.66667	4	4.33333	4.66667	5	5.33333	5.66667	6	6.33333	6.66667	7	7.33333	7.66667	8	8.33333	8.66667	9	9.33333	9.66667	10	10.3333	10.6667	11	11.3333	11.6667	12	12.3333	12.6667	13	13.3333	13.6667	14	14.3333	14.6667	15	15.3333	15.6667	16
ci	2633.33	2650	2650	2655.56	2650	2655.56	2661.11	2661.11	2666.67	2666.67	2666.67	2666.67	2672.22	2677.78	2677.78	2677.78	2683.33	2683.33	2683.33	2688.89	2688.89	2688.89	2694.44	2694.44	2694.44	2700	2700	2705.56	2705.56	2705.56	2711.11	2716.67	2711.11	2716.67	2716.67	2716.67	2716.67	2722.22	2722.22	2727.78	2727.78	2727.78	2727.78	2727.78	2733.33	2733.33	2733.33	2738.89	2738.89
cidelD2	2555.56	2572.22	2577.78	2583.33	2594.44	2600	2605.56	2616.67	2622.22	2622.22	2633.33	2633.33	2644.44	2650	2655.56	2661.11	2672.22	2672.22	2677.78	2683.33	2694.44	2700	2705.56	2705.56	2716.67	2722.22	2727.78	2733.33	2744.44	2750	2755.56	2761.11	2766.67	2777.78	2777.78	2783.33	2788.89	2794.44	2800	2811.11	2816.67	2827.78	2827.78	2833.33	2844.44	2844.44	2850	2855.56	2866.67
cidelD2+d2	2461.11	2472.22	2477.78	2483.33	2488.89	2494.44	2500	2505.56	2511.11	2516.67	2522.22	2522.22	2527.78	2533.33	2538.89	2544.44	2550	2550	2555.56	2566.67	2572.22	2577.78	2577.78	2577.78	2588.89	2594.44	2594.44	2600	2611.11	2616.67	2622.22	2616.67	2622.22	2633.33	2627.78	2633.33	2633.33	2638.89	2644.44	2655.56	2655.56	2661.11	2661.11	2661.11	2666.67	2666.67	2672.22	2677.78	2677.78
ci+d2	2444.44	2461.11	2455.56	2461.11	2466.67	2472.22	2472.22	2477.78	2477.78	2483.33	2477.78	2483.33	2488.89	2488.89	2494.44	2494.44	2494.44	2500	2505.56	2505.56	2511.11	2511.11	2511.11	2511.11	2522.22	2522.22	2522.22	2522.22	2527.78	2533.33	2533.33	2533.33	2544.44	2544.44	2550	2544.44	2550	2550	2555.56	2561.11	2555.56	2561.11	2566.67	2566.67	2572.22	2566.67	2577.78	2577.78	2577.78
d2	2477.78	2500	2494.44	2494.44	2488.89	2500	2500	2500	2500	2500	2500	2500	2500	2500	2500	2500	2500	2494.44	2494.44	2494.44	2500	2500	2494.44	2500	2500	2500	2500	2500	2500	2494.44	2500	2500	2500	2505.56	2500	2494.44	2494.44	2494.44	2494.44	2500	2494.44	2500	2494.44	2500	2500	2500	2494.44	2500	2500
ciQdeld2	2477.78	2488.89	2488.89	2488.89	2488.89	2494.44	2494.44	2494.44	2494.44	2494.44	2494.44	2494.44	2494.44	2500	2500	2500	2500	2494.44	2500	2500	2505.56	2505.56	2505.56	2500	2505.56	2505.56	2505.56	2511.11	2511.11	2511.11	2511.11	2505.56	2511.11	2511.11	2511.11	2511.11	2511.11	2511.11	2505.56	2511.11	2511.11	2511.11	2511.11	2511.11	2516.67	2516.67	2516.67	2516.67	2516.67
Time	0	0.5	1	1.5	2	2.5	3	3.5	4	4.5	5	5.5	6	6.5	7	7.5	8	8.5	9	9.5	10	10.5	11	11.5	12	12.5	13	13.5	14	14.5	15	15.5	16	16.5	17	17.5	18	18.5	19	19.5	20	20.5	21	21.5	22	22.5	23	23.5	24
Ci	2200	2205.56	2211.11	2216.67	2216.67	2222.22	2227.78	2233.33	2238.89	2244.44	2250	2250	2255.56	2261.11	2266.67	2283.33	2277.78	2283.33	2288.89	2294.44	2294.44	2300	2311.11	2311.11	2333.33	2327.78	2327.78	2333.33	2338.89	2338.89	2344.44	2350	2355.56	2361.11	2361.11	2366.67	2377.78	2377.78	2383.33	2383.33	2394.44	2400	2400	2405.56	2411.11	2416.67	2416.67	2422.22	2427.78
CIdelG	2144.44	2172.22	2200	2222.22	2244.44	2266.67	2283.33	2305.56	2333.33	2355.56	2377.78	2400	2427.78	2450	2477.78	2500	2522.22	2544.44	2566.67	2600	2627.78	2655.56	2688.89	2711.11	2733.33	2755.56	2777.78	2800	2827.78	2844.44	2866.67	2894.44	2911.11	2938.89	2961.11	2983.33	3005.56	3027.78	3055.56	3066.67	3100	3116.67	3138.89	3161.11	3183.33	3205.56	3227.78	3238.89	3266.67
CIdelG + G	2222.22	2238.89	2244.44	2255.56	2266.67	2272.22	2283.33	2288.89	2300	2311.11	2311.11	2322.22	2333.33	2338.89	2344.44	2355.56	2366.67	2366.67	2372.22	2388.89	2394.44	2405.56	2416.67	2422.22	2433.33	2438.89	2450	2455.56	2466.67	2472.22	2483.33	2488.89	2500	2505.56	2516.67	2522.22	2533.33	2538.89	2550	2555.56	2566.67	2572.22	2583.33	2588.89	2600	2611.11	2611.11	2622.22	2633.33
CI + G	2200	2216.67	2222.22	2227.78	2233.33	2233.33	2244.44	2244.44	2250	2255.56	2255.56	2266.67	2272.22	2272.22	2277.78	2283.33	2288.89	2288.89	2300	2300	2311.11	2316.67	2322.22	2322.22	2327.78	2333.33	2338.89	2344.44	2350	2355.56	2361.11	2366.67	2372.22	2377.78	2377.78	2383.33	2394.44	2422.22	2400	2400	2411.11	2416.67	2422.22	2427.78	2433.33	2433.33	2438.89	2444.44	2450
G	2155.56	2166.67	2166.67	2194.44	2161.11	2161.11	2166.67	2166.67	2166.67	2166.67	2166.67	2166.67	2166.67	2161.11	2161.11	2155.56	2161.11	2161.11	2155.56	2161.11	2161.11	2161.11	2166.67	2166.67	2166.67	2166.67	2166.67	2166.67	2166.67	2166.67	2161.11	2155.56	2161.11	2161.11	2161.11	2161.11	2161.11	2161.11	2161.11	2155.56	2161.11	2161.11	2155.56	2155.56	2161.11	2155.56	2155.56	2155.56	2155.56
CIQdelG	2111.11	2127.78	2127.78	2127.78	2127.78	2127.78	2127.78	2127.78	2127.78	2127.78	2122.22	2122.22	2127.78	2127.78	2122.22	2127.78	2127.78	2127.78	2122.22	2127.78	2127.78	2127.78	2127.78	2127.78	2127.78	2122.22	2122.22	2122.22	2122.22	2122.22	2122.22	2122.22	2122.22	2122.22	2116.67	2122.22	2122.22	2116.67	2122.22	2116.67	2122.22	2122.22	2116.67	2116.67	2116.67	2122.22	2127.78	2127.78	2133.33
CIQdelG+G	2150	2161.11	2166.67	2161.11	2166.67	2166.67	2166.67	2166.67	2166.67	2172.22	2166.67	2166.67	2172.22	2166.67	2166.67	2166.67	2172.22	2166.67	2166.67	2166.67	2166.67	2166.67	2172.22	2166.67	2166.67	2166.67	2166.67	2166.67	2166.67	2166.67	2166.67	2172.22	2172.22	2172.22	2172.22	2172.22	2172.22	2172.22	2177.78	2166.67	2172.22	2172.22	2172.22	2172.22	2177.78	2172.22	2172.22	2172.22	2172.22
CIdelD2	2094.44	2111.11	2122.22	2127.78	2138.89	2150	2155.56	2161.11	2172.22	2177.78	2188.89	2194.44	2205.56	2211.11	2222.22	2233.33	2238.89	2250	2255.56	2261.11	2277.78	2283.33	2294.44	2305.56	2327.78	2327.78	2333.33	2344.44	2350	2361.11	2366.67	2377.78	2388.89	2405.56	2405.56	2416.67	2427.78	2433.33	2450	2455.56	2472.22	2483.33	2494.44	2505.56	2516.67	2522.22	2533.33	2533.33	2544.44
CIdelD2+D2	2144.44	2155.56	2166.67	2172.22	2177.78	2183.33	2188.89	2200	2200	2205.56	2205.56	2216.67	2222.22	2227.78	2227.78	2238.89	2244.44	2250	2255.56	2261.11	2261.11	2272.22	2277.78	2283.33	2294.44	2288.89	2300	2305.56	2311.11	2316.67	2322.22	2327.78	2333.33	2344.44	2344.44	2350	2361.11	2361.11	2372.22	2372.22	2383.33	2388.89	2394.44	2400	2416.67	2416.67	2422.22	2427.78	2433.33
CIQdelD2	2066.67	2077.78	2077.78	2083.33	2083.33	2083.33	2083.33	2088.89	2088.89	2094.44	2088.89	2083.33	2088.89	2105.56	2088.89	2088.89	2088.89	2094.44	2088.89	2088.89	2088.89	2088.89	2094.44	2088.89	2100	2088.89	2094.44	2094.44	2094.44	2088.89	2094.44	2088.89	2094.44	2100	2094.44	2094.44	2100	2094.44	2094.44	2094.44	2094.44	2100	2100	2094.44	2094.44	2100	2100	2094.44	2100
Time	0	0.25	0.5	0.75	1	1.25	1.5	1.75	2	2.25	2.5	2.75	3	3.25	3.5	3.75	4	4.25	4.5	4.75	5	5.25	5.5	5.75	6	6.25	6.5	6.75	7	7.25	7.5	7.75	8	8.25	8.5	8.75	9	9.25	9.5	9.75	10	10.25	10.5	10.75	11	11.25	11.5	11.75	12
CI	2588.89	2616.67	2622.22	2622.22	2622.22	2627.78	2633.33	2633.33	2638.89	2638.89	2644.44	2644.44	2650	2655.56	2655.56	2655.56	2661.11	2661.11	2666.67	2666.67	2672.22	2677.78	2677.78	2677.78	2683.33	2683.33	2683.33	2688.89	2688.89	2694.44	2694.44	2700	2705.56	2705.56	2705.56	2711.11	2711.11	2716.67	2711.11	2716.67	2716.67	2727.78	2727.78	2733.33	2733.33	2738.89	2738.89	2744.44	2744.44
CIdelG	2544.44	2577.78	2594.44	2611.11	2622.22	2633.33	2638.89	2650	2661.11	2672.22	2688.89	2694.44	2711.11	2716.67	2733.33	2738.89	2755.56	2761.11	2772.22	2783.33	2794.44	2811.11	2822.22	2833.33	2838.89	2850	2861.11	2872.22	2883.33	2894.44	2905.56	2922.22	2933.33	2938.89	2950	2966.67	2977.78	2988.89	2994.44	3005.56	3016.67	3027.78	3044.44	3055.56	3061.11	3072.22	3088.89	3100	3111.11
CIdelG+G	2444.44	2472.22	2483.33	2488.89	2488.89	2500	2500	2505.56	2511.11	2511.11	2516.67	2522.22	2527.78	2533.33	2533.33	2538.89	2544.44	2550	2550	2550	2555.56	2566.67	2566.67	2572.22	2572.22	2577.78	2583.33	2583.33	2588.89	2594.44	2600	2605.56	2605.56	2611.11	2611.11	2616.67	2616.67	2627.78	2627.78	2633.33	2633.33	2638.89	2644.44	2650	2650	2655.56	2661.11	2655.56	2666.67
CI+G	2416.67	2444.44	2455.56	2455.56	2455.56	2466.67	2466.67	2477.78	2466.67	2472.22	2477.78	2483.33	2483.33	2488.89	2494.44	2488.89	2494.44	2500	2494.44	2500	2500	2511.11	2511.11	2511.11	2516.67	2511.11	2522.22	2522.22	2522.22	2527.78	2527.78	2527.78	2538.89	2538.89	2538.89	2544.44	2550	2550	2544.44	2555.56	2555.56	2555.56	2555.56	2561.11	2561.11	2566.67	2566.67	2566.67	2572.22
CIdelGQ	2427.78	2461.11	2461.11	2483.33	2461.11	2466.67	2466.67	2472.22	2466.67	2466.67	2472.22	2466.67	2477.78	2466.67	2472.22	2472.22	2472.22	2472.22	2472.22	2472.22	2477.78	2477.78	2472.22	2477.78	2472.22	2472.22	2477.78	2477.78	2472.22	2477.78	2472.22	2477.78	2477.78	2472.22	2472.22	2477.78	2477.78	2477.78	2472.22	2477.78	2477.78	2472.22	2477.78	2477.78	2477.78	2477.78	2472.22	2477.78	2477.78
G	2322.22	2355.56	2366.67	2361.11	2361.11	2366.67	2366.67	2372.22	2366.67	2366.67	2372.22	2366.67	2372.22	2372.22	2372.22	2372.22	2377.78	2372.22	2372.22	2372.22	2372.22	2372.22	2372.22	2372.22	2372.22	2377.78	2377.78	2383.33	2372.22	2377.78	2377.78	2377.78	2383.33	2377.78	2372.22	2377.78	2377.78	2377.78	2372.22	2383.33	2372.22	2377.78	2377.78	2377.78	2377.78	2377.78	2377.78	2377.78	2377.78
CIdelGQ+G	2383.33	2416.67	2422.22	2422.22	2416.67	2427.78	2427.78	2427.78	2422.22	2422.22	2427.78	2427.78	2433.33	2427.78	2433.33	2427.78	2450	2433.33	2433.33	2433.33	2433.33	2433.33	2433.33	2433.33	2427.78	2433.33	2433.33	2433.33	2433.33	2433.33	2433.33	2438.89	2438.89	2433.33	2433.33	2438.89	2438.89	2438.89	2433.33	2438.89	2433.33	2438.89	2438.89	2438.89	2444.44	2438.89	2438.89	2433.33	2438.89
CI	2683.33	2694.44	2705.56	2705.56	2711.11	2716.67	2722.22	2722.22	2722.22	2727.78	2733.33	2733.33	2738.89	2744.44	2744.44	2750	2750	2750	2761.11	2755.56	2761.11	2761.11	2766.67	2772.22	2777.78	2772.22	2777.78	2783.33	2783.33	2788.89	2788.89	2794.44	2794.44	2800	2800	2805.56	2811.11	2811.11	2811.11	2816.67	2816.67	2827.78	2827.78	2827.78	2833.33	2833.33	2838.89	2838.89	2838.89
Cideld	2627.78	2644.44	2655.56	2666.67	2677.78	2683.33	2694.44	2700	2711.11	2716.67	2727.78	2733.33	2744.44	2755.56	2761.11	2777.78	2777.78	2788.89	2800	2805.56	2816.67	2822.22	2833.33	2838.89	2850	2855.56	2866.67	2877.78	2883.33	2894.44	2900	2911.11	2916.67	2927.78	2933.33	2938.89	2950	2955.56	2961.11	2972.22	2983.33	2994.44	3000	3011.11	3022.22	3027.78	3038.89	3044.44	3050
oldCIdeld2	2533.33	2550	2555.56	2555.56	2566.67	2572.22	2572.22	2583.33	2583.33	2588.89	2600	2600	2605.56	2616.67	2616.67	2633.33	2627.78	2633.33	2638.89	2644.44	2655.56	2655.56	2661.11	2666.67	2666.67	2672.22	2677.78	2688.89	2688.89	2694.44	2700	2705.56	2705.56	2711.11	2716.67	2727.78	2727.78	2733.33	2738.89	2744.44	2750	2755.56	2761.11	2766.67	2772.22	2772.22	2788.89	2783.33	2794.44
Time	0	0.333333	0.666667	1	1.33333	1.66667	2	2.33333	2.66667	3	3.33333	3.66667	4	4.33333	4.66667	5	5.33333	5.66667	6	6.33333	6.66667	7	7.33333	7.66667	8	8.33333	8.66667	9	9.33333	9.66667	10	10.3333	10.6667	11	11.3333	11.6667	12	12.3333	12.6667	13	13.3333	13.6667	14	14.3333	14.6667	15	15.3333	15.6667	16
CI	2505.56	2516.67	2511.11	2522.22	2522.22	2527.78	2533.33	2533.33	2550	2555.56	2566.67	2561.11	2555.56	2561.11	2566.67	2572.22	2572.22	2566.67	2583.33	2577.78	2583.33	2594.44	2600	2611.11	2600	2600	2622.22	2622.22	2616.67	2622.22	2622.22	2627.78	2633.33	2633.33	2638.89	2638.89	2650	2650	2655.56	2650	2661.11	2683.33	2672.22	2672.22	2677.78	2688.89	2694.44	2694.44	2688.89
CIdelG	2655.56	2666.67	2677.78	2694.44	2711.11	2716.67	2744.44	2761.11	2783.33	2788.89	2805.56	2833.33	2855.56	2861.11	2888.89	2911.11	2916.67	2944.44	2950	2977.78	2988.89	3005.56	3033.33	3061.11	3083.33	3083.33	3105.56	3122.22	3144.44	3177.78	3183.33	3205.56	3222.22	3233.33	3255.56	3272.22	3305.56	3316.67	3333.33	3350	3366.67	3388.89	3411.11	3427.78	3444.44	3461.11	3472.22	3494.44	3500
CIdelG +G	2566.67	2561.11	2566.67	2577.78	2572.22	2583.33	2583.33	2588.89	2600	2600	2605.56	2611.11	2627.78	2622.22	2633.33	2638.89	2638.89	2650	2650	2661.11	2661.11	2666.67	2688.89	2677.78	2688.89	2694.44	2705.56	2705.56	2716.67	2722.22	2733.33	2733.33	2733.33	2738.89	2750	2744.44	2761.11	2766.67	2772.22	2772.22	2783.33	2788.89	2800	2805.56	2805.56	2816.67	2816.67	2827.78	2827.78
CIQ	2422.22	2405.56	2411.11	2416.67	2411.11	2411.11	2411.11	2416.67	2416.67	2405.56	2416.67	2411.11	2416.67	2411.11	2411.11	2416.67	2411.11	2411.11	2411.11	2416.67	2411.11	2416.67	2416.67	2416.67	2422.22	2433.33	2422.22	2422.22	2422.22	2422.22	2422.22	2422.22	2422.22	2416.67	2422.22	2416.67	2416.67	2422.22	2427.78	2416.67	2416.67	2422.22	2427.78	2427.78	2422.22	2422.22	2433.33	2422.22	2416.67
G	2433.33	2416.67	2394.44	2394.44	2388.89	2388.89	2388.89	2383.33	2383.33	2383.33	2377.78	2383.33	2383.33	2377.78	2383.33	2383.33	2377.78	2377.78	2377.78	2377.78	2377.78	2372.22	2377.78	2377.78	2383.33	2377.78	2383.33	2372.22	2383.33	2383.33	2377.78	2377.78	2383.33	2377.78	2383.33	2372.22	2377.78	2377.78	2377.78	2377.78	2377.78	2377.78	2377.78	2377.78	2377.78	2377.78	2377.78	2372.22	2377.78
CI+G	2488.89	2488.89	2483.33	2483.33	2494.44	2483.33	2494.44	2494.44	2500	2494.44	2505.56	2511.11	2511.11	2511.11	2522.22	2522.22	2522.22	2527.78	2533.33	2533.33	2544.44	2544.44	2555.56	2550	2555.56	2566.67	2566.67	2566.67	2572.22	2577.78	2583.33	2588.89	2588.89	2594.44	2594.44	2600	2605.56	2605.56	2605.56	2605.56	2616.67	2622.22	2627.78	2627.78	2633.33	2638.89	2638.89	2644.44	2644.44
time (min)	0	0.333333	0.666667	1	1.33333	1.66667	2	2.33333	2.66667	3	3.33333	3.66667	4	4.33333	4.66667	5	5.33333	5.66667	6	6.33333	6.66667	7	7.33333	7.66667	8	8.33333	8.66667	9	9.33333	9.66667	10	10.3333	10.6667	11	11.3333	11.6667	12	12.3333	12.6667	13	13.3333	13.6667	14	14.3333	14.6667	15	15.3333	15.6667	16
CI	2516.67	2516.67	2533.33	2527.78	2538.89	2538.89	2550	2555.56	2555.56	2561.11	2566.67	2572.22	2577.78	2577.78	2583.33	2583.33	2588.89	2588.89	2605.56	2600	2611.11	2611.11	2611.11	2616.67	2622.22	2627.78	2633.33	2638.89	2644.44	2650	2650	2655.56	2655.56	2666.67	2661.11	2672.22	2672.22	2683.33	2683.33	2688.89	2688.89	2694.44	2700	2700	2705.56	2711.11	2711.11	2716.67	2716.67
CIdeld2	2544.44	2561.11	2577.78	2588.89	2594.44	2611.11	2622.22	2633.33	2650	2661.11	2677.78	2688.89	2700	2711.11	2722.22	2733.33	2755.56	2761.11	2783.33	2788.89	2805.56	2811.11	2822.22	2833.33	2844.44	2855.56	2866.67	2877.78	2888.89	2905.56	2911.11	2927.78	2933.33	2950	2961.11	2977.78	2988.89	3000	3011.11	3022.22	3033.33	3044.44	3061.11	3077.78	3083.33	3094.44	3105.56	3116.67	3127.78
cideld2+d2	2461.11	2466.67	2472.22	2477.78	2488.89	2488.89	2494.44	2500	2500	2511.11	2516.67	2522.22	2522.22	2527.78	2527.78	2527.78	2538.89	2544.44	2555.56	2561.11	2561.11	2566.67	2566.67	2572.22	2583.33	2588.89	2583.33	2588.89	2600	2600	2605.56	2611.11	2622.22	2622.22	2622.22	2633.33	2633.33	2644.44	2655.56	2650	2655.56	2655.56	2661.11	2666.67	2672.22	2666.67	2677.78	2688.89	2694.44
ci+d2	2516.67	2527.78	2527.78	2533.33	2544.44	2544.44	2555.56	2555.56	2561.11	2566.67	2577.78	2577.78	2577.78	2588.89	2588.89	2594.44	2594.44	2600	2616.67	2616.67	2622.22	2622.22	2622.22	2627.78	2633.33	2644.44	2638.89	2650	2655.56	2661.11	2666.67	2672.22	2672.22	2677.78	2683.33	2688.89	2683.33	2694.44	2700	2705.56	2705.56	2711.11	2716.67	2722.22	2727.78	2733.33	2727.78	2744.44	2744.44
d2	2477.78	2472.22	2477.78	2477.78	2477.78	2477.78	2477.78	2483.33	2477.78	2483.33	2483.33	2483.33	2488.89	2483.33	2483.33	2483.33	2488.89	2477.78	2494.44	2483.33	2483.33	2483.33	2483.33	2483.33	2488.89	2500	2483.33	2488.89	2488.89	2483.33	2483.33	2488.89	2477.78	2488.89	2483.33	2488.89	2483.33	2483.33	2483.33	2488.89	2488.89	2483.33	2483.33	2483.33	2488.89	2488.89	2511.11	2488.89	2483.33
ciqdeld2	2455.56	2455.56	2450	2450	2455.56	2455.56	2455.56	2455.56	2455.56	2461.11	2461.11	2461.11	2461.11	2461.11	2461.11	2461.11	2461.11	2461.11	2466.67	2477.78	2466.67	2466.67	2461.11	2466.67	2466.67	2466.67	2477.78	2477.78	2472.22	2472.22	2472.22	2472.22	2472.22	2477.78	2477.78	2477.78	2477.78	2477.78	2477.78	2483.33	2488.89	2477.78	2477.78	2538.89	2488.89	2477.78	2477.78	2483.33	2477.78
cidelg	2533.33	2544.44	2566.67	2588.89	2600	2611.11	2622.22	2638.89	2655.56	2683.33	2700	2705.56	2716.67	2727.78	2750	2755.56	2772.22	2788.89	2811.11	2816.67	2833.33	2844.44	2861.11	2877.78	2894.44	2905.56	2922.22	2933.33	2950	2961.11	2977.78	2994.44	3011.11	3027.78	3033.33	3061.11	3072.22	3083.33	3094.44	3111.11	3127.78	3138.89	3150	3166.67	3177.78	3188.89	3205.56	3222.22	3238.89
cidelg+g	2422.22	2427.78	2433.33	2433.33	2444.44	2444.44	2450	2455.56	2450	2466.67	2466.67	2472.22	2477.78	2477.78	2477.78	2483.33	2488.89	2494.44	2505.56	2505.56	2511.11	2511.11	2511.11	2522.22	2522.22	2522.22	2522.22	2533.33	2527.78	2544.44	2550	2555.56	2550	2550	2550	2555.56	2555.56	2566.67	2572.22	2588.89	2594.44	2588.89	2583.33	2588.89	2594.44	2588.89	2600	2611.11	2616.67
ci+g	2461.11	2472.22	2472.22	2477.78	2483.33	2488.89	2500	2505.56	2500	2511.11	2516.67	2522.22	2522.22	2522.22	2533.33	2533.33	2538.89	2544.44	2555.56	2555.56	2561.11	2566.67	2566.67	2572.22	2577.78	2583.33	2588.89	2600	2600	2600	2605.56	2611.11	2616.67	2627.78	2627.78	2638.89	2638.89	2650	2650	2661.11	2661.11	2666.67	2672.22	2677.78	2677.78	2677.78	2683.33	2688.89	2688.89
ciqdelg	2494.44	2488.89	2500	2494.44	2500	2494.44	2500	2505.56	2500	2505.56	2500	2505.56	2500	2500	2505.56	2500	2505.56	2500	2505.56	2505.56	2505.56	2500	2500	2505.56	2505.56	2505.56	2505.56	2500	2500	2500	2505.56	2500	2511.11	2511.11	2511.11	2511.11	2511.11	2511.11	2511.11	2505.56	2505.56	2505.56	2505.56	2505.56	2505.56	2505.56	2505.56	2505.56	2505.56
ciQdelg+g	2477.78	2494.44	2494.44	2483.33	2488.89	2488.89	2494.44	2488.89	2477.78	2483.33	2477.78	2483.33	2477.78	2477.78	2477.78	2477.78	2477.78	2477.78	2483.33	2483.33	2477.78	2477.78	2477.78	2477.78	2488.89	2477.78	2477.78	2477.78	2483.33	2477.78	2488.89	2488.89	2483.33	2494.44	2488.89	2488.89	2488.89	2483.33	2488.89	2488.89	2488.89	2483.33	2483.33	2488.89	2488.89	2483.33	2488.89	2488.89	2483.33
g	2538.89	2538.89	2538.89	2538.89	2538.89	2544.44	2544.44	2544.44	2538.89	2544.44	2544.44	2550	2544.44	2544.44	2544.44	2550	2544.44	2544.44	2550	2544.44	2544.44	2544.44	2538.89	2538.89	2544.44	2538.89	2544.44	2538.89	2544.44	2544.44	2538.89	2544.44	2538.89	2544.44	2550	2550	2550	2550	2544.44	2550	2544.44	2550	2544.44	2544.44	2544.44	2544.44	2533.33	2538.89	2550
	0	0.333333	0.666667	1	1.33333	1.66667	2	2.33333	2.66667	3	3.33333	3.66667	4	4.33333	4.66667	5	5.33333	5.66667	6	6.33333	6.66667	7	7.33333	7.66667	8	8.33333	8.66667	9	9.33333	9.66667	10	10.3333	10.6667	11	11.3333	11.6667	12	12.3333	12.6667	13	13.3333	13.6667	14	14.3333	14.6667	15	15.3333	15.6667	16
CI	2394.44	2405.56	2411.11	2416.67	2427.78	2433.33	2438.89	2444.44	2444.44	2455.56	2455.56	2461.11	2466.67	2477.78	2483.33	2488.89	2483.33	2494.44	2494.44	2500	2505.56	2511.11	2516.67	2522.22	2522.22	2533.33	2533.33	2538.89	2544.44	2544.44	2550	2555.56	2561.11	2561.11	2566.67	2572.22	2577.78	2583.33	2588.89	2594.44	2594.44	2600	2600	2611.11	2611.11	2616.67	2627.78	2633.33	2627.78
CIDelD2	2527.78	2538.89	2544.44	2561.11	2577.78	2583.33	2600	2611.11	2616.67	2633.33	2644.44	2650	2661.11	2677.78	2694.44	2700	2716.67	2722.22	2733.33	2744.44	2750	2772.22	2777.78	2788.89	2800	2811.11	2827.78	2838.89	2850	2855.56	2866.67	2883.33	2888.89	2894.44	2916.67	2922.22	2933.33	2944.44	2955.56	2961.11	2972.22	2983.33	2994.44	3005.56	3016.67	3027.78	3033.33	3050	3055.56
CIdelD2+d2	2355.56	2361.11	2361.11	2366.67	2372.22	2377.78	2377.78	2383.33	2383.33	2394.44	2394.44	2394.44	2405.56	2411.11	2416.67	2416.67	2422.22	2427.78	2433.33	2433.33	2433.33	2444.44	2444.44	2450	2455.56	2461.11	2466.67	2472.22	2472.22	2477.78	2477.78	2488.89	2488.89	2488.89	2500	2500	2500	2511.11	2516.67	2516.67	2522.22	2527.78	2533.33	2538.89	2533.33	2538.89	2550	2555.56	2555.56
Cideldel	2444.44	2461.11	2477.78	2488.89	2505.56	2516.67	2527.78	2544.44	2550	2561.11	2577.78	2583.33	2600	2616.67	2627.78	2633.33	2644.44	2661.11	2666.67	2683.33	2688.89	2700	2711.11	2727.78	2738.89	2750	2755.56	2766.67	2783.33	2788.89	2800	2816.67	2827.78	2833.33	2844.44	2855.56	2861.11	2877.78	2888.89	2900	2911.11	2916.67	2933.33	2950	2955.56	2972.22	2977.78	2988.89	2994.44
CIQdeldel	2450	2455.56	2455.56	2461.11	2466.67	2466.67	2466.67	2466.67	2466.67	2472.22	2466.67	2472.22	2472.22	2477.78	2472.22	2477.78	2472.22	2477.78	2477.78	2472.22	2477.78	2477.78	2477.78	2477.78	2483.33	2477.78	2488.89	2483.33	2483.33	2477.78	2483.33	2483.33	2488.89	2483.33	2488.89	2483.33	2483.33	2483.33	2483.33	2488.89	2483.33	2488.89	2488.89	2488.89	2488.89	2488.89	2488.89	2488.89	2488.89
[truncated: 451 more columns]
