# Supplementary material for: Molecular mechanism of condensin I activation by KIF4A
Source: EMBO J. 2024 Dec 17;44(3):682–704. doi: 10.1038/s44318-024-00340-w (PMC11790958; doi:10.1038/s44318-024-00340-w)
Supplement: Supplementary file 4 — Source data Fig. 1 [file 44318_2024_340_MOESM4_ESM.zip › Figure 1/1C/1C_CIDNA_ATPase_data.xlsx]

## Sheet: fit data
	Fit slope (ATP per molecule per minute)
	CI WT						CI delG							CIdelD2
DNA conc (uM)	0	0.8	1.6	3.2	6.4	12.8	0	0.4	0.8	1.6	3.2	6.4	12.8	0	0.8	1.6	3.2	6.4	12.8
	13.37	16.07	18.5	21.26	24.08	29.79	32.03	65.11	62.63	73.32	74.02	75.39		18.95	18.94	19.02	21.32	21.88
	9.864	16.66	16.84	20.52	30.18	35.13	41.14	77.64	77.64	85.61	81.68	77.9		19.42	21.35	20.79	23.01	20.55
	15.69	21.51	22.35	25.98	29.4	33.65	29.96	54.4	58.53	61.52	64.8	66.22		21.21	18.78	20.26	22.68	23.97
							38.53						109.7	16.7					25.51
							44.41						92	15.05					24.37
							23.2						53.26	17.9					30.5
DNA Conc (uM)	0	0.4	0.8	1.6	3.2	6.4	12.8
CI WT	1		1.20194	1.38369	1.59013	1.80105	2.22812
	1		1.68897	1.70722	2.08029	3.05961	3.56144
	1		1.37094	1.42447	1.65583	1.8738	2.14468
CIdelG	1	2.03278	1.95535	2.2891	2.31096	2.35373	2.84713
	1	1.88721	1.88721	2.08094	1.98542	1.89353	2.07161
	1	1.81575	1.9536	2.0534	2.16288	2.21028	2.29569
delD2	1		0.999472	1.00369	1.12507	1.15462	1.52754
	1		1.09938	1.07055	1.18486	1.05819	1.61927
	1		0.885431	0.95521	1.06931	1.13013	1.70391

## Sheet: Raw data
Date: 09/12/2021
Well	Content	Raw Data (360)	Raw Data (360)	Raw Data (360)	Raw Data (360)	Raw Data (360)	Raw Data (360)	Raw Data (360)	Raw Data (360)	Raw Data (360)	Raw Data (360)	Raw Data (360)	Raw Data (360)	Raw Data (360)	Raw Data (360)	Raw Data (360)	Raw Data (360)	Raw Data (360)	Raw Data (360)	Raw Data (360)	Raw Data (360)	Raw Data (360)	Raw Data (360)	Raw Data (360)	Raw Data (360)	Raw Data (360)	Raw Data (360)	Raw Data (360)	Raw Data (360)	Raw Data (360)	Raw Data (360)	Raw Data (360)	Raw Data (360)	Raw Data (360)	Raw Data (360)	Raw Data (360)	Raw Data (360)	Raw Data (360)	Raw Data (360)	Raw Data (360)	Raw Data (360)	Raw Data (360)	Raw Data (360)	Raw Data (360)	Raw Data (360)	Raw Data (360)	Raw Data (360)	Raw Data (360)	Raw Data (360)
	Time	0	30	60	90	120	150	180	210	240	270	300	330	360	390	420	450	480	510	540	570	600	630	660	690	720	750	780	810	840	870	900	930	960	990	1020	1050	1080	1110	1140	1170	1200	1230	1260	1290	1320	1350	1380	1410
Ci	0	0.387	0.392	0.393	0.395	0.396	0.396	0.398	0.399	0.4	0.401	0.403	0.404	0.405	0.406	0.408	0.409	0.41	0.412	0.413	0.414	0.415	0.417	0.417	0.419	0.42	0.421	0.424	0.424	0.426	0.428	0.429	0.43	0.431	0.432	0.432	0.433	0.434	0.435	0.437	0.437	0.439	0.44	0.441	0.442	0.443	0.444	0.445	0.447
A02	0.8	0.381	0.386	0.387	0.389	0.39	0.391	0.393	0.394	0.396	0.397	0.399	0.4	0.401	0.402	0.405	0.405	0.407	0.408	0.41	0.411	0.414	0.414	0.416	0.416	0.418	0.42	0.422	0.423	0.424	0.426	0.427	0.428	0.431	0.432	0.433	0.435	0.436	0.437	0.439	0.44	0.441	0.444	0.445	0.446	0.447	0.449	0.45	0.452
A03	1.6	0.388	0.393	0.393	0.397	0.398	0.399	0.401	0.403	0.404	0.406	0.409	0.41	0.41	0.412	0.414	0.416	0.418	0.419	0.421	0.422	0.425	0.425	0.427	0.428	0.431	0.432	0.434	0.435	0.437	0.438	0.44	0.442	0.444	0.446	0.447	0.45	0.451	0.452	0.454	0.456	0.457	0.459	0.461	0.463	0.464	0.466	0.468	0.469
A04	3.2	0.384	0.389	0.39	0.394	0.395	0.396	0.399	0.401	0.403	0.406	0.407	0.41	0.411	0.413	0.414	0.417	0.419	0.42	0.422	0.424	0.427	0.427	0.43	0.431	0.434	0.435	0.437	0.44	0.441	0.444	0.445	0.447	0.449	0.452	0.453	0.455	0.456	0.459	0.46	0.462	0.464	0.466	0.468	0.47	0.471	0.473	0.476	0.477
A05	6.4	0.387	0.394	0.394	0.398	0.399	0.401	0.403	0.405	0.407	0.409	0.411	0.414	0.415	0.417	0.42	0.422	0.424	0.426	0.428	0.429	0.432	0.434	0.436	0.438	0.44	0.443	0.445	0.447	0.448	0.451	0.454	0.456	0.458	0.461	0.463	0.465	0.467	0.469	0.472	0.474	0.476	0.48	0.482	0.483	0.485	0.488	0.49	0.492
A06	12.8	0.4	0.406	0.408	0.412	0.414	0.414	0.416	0.418	0.42	0.423	0.426	0.429	0.43	0.432	0.435	0.437	0.44	0.441	0.445	0.447	0.45	0.451	0.455	0.457	0.46	0.461	0.465	0.467	0.47	0.473	0.476	0.476	0.481	0.484	0.487	0.49	0.492	0.496	0.499	0.501	0.504	0.51	0.515	0.518	0.52	0.523	0.526	0.53
CidelG	0	0.393	0.398	0.399	0.403	0.404	0.406	0.409	0.412	0.414	0.416	0.42	0.422	0.424	0.427	0.43	0.433	0.435	0.44	0.442	0.444	0.448	0.449	0.453	0.455	0.458	0.461	0.465	0.467	0.47	0.474	0.476	0.479	0.483	0.486	0.489	0.492	0.495	0.498	0.5	0.503	0.506	0.509	0.513	0.517	0.519	0.522	0.525	0.528
B02	0.4	0.387	0.395	0.4	0.408	0.412	0.419	0.425	0.43	0.436	0.442	0.448	0.454	0.46	0.465	0.471	0.478	0.483	0.49	0.496	0.501	0.507	0.512	0.519	0.523	0.53	0.535	0.542	0.548	0.553	0.56	0.565	0.571	0.578	0.584	0.589	0.596	0.601	0.607	0.613	0.619	0.623	0.63	0.636	0.641	0.647	0.653	0.658	0.664
B03	0.8	0.386	0.396	0.401	0.408	0.414	0.42	0.426	0.432	0.439	0.444	0.449	0.455	0.461	0.467	0.473	0.479	0.484	0.49	0.496	0.502	0.508	0.512	0.518	0.523	0.529	0.535	0.54	0.547	0.552	0.558	0.563	0.568	0.575	0.58	0.585	0.59	0.597	0.602	0.607	0.613	0.617	0.624	0.63	0.635	0.64	0.645	0.65	0.655
B04	1.6	0.399	0.41	0.416	0.424	0.431	0.437	0.445	0.45	0.457	0.464	0.471	0.478	0.483	0.49	0.497	0.504	0.51	0.517	0.524	0.53	0.537	0.543	0.55	0.556	0.564	0.57	0.577	0.584	0.59	0.597	0.604	0.611	0.618	0.624	0.631	0.637	0.644	0.65	0.656	0.662	0.668	0.675	0.681	0.688	0.694	0.699	0.705	0.712
B05	3.2	0.4	0.41	0.416	0.424	0.432	0.438	0.446	0.452	0.46	0.467	0.474	0.481	0.487	0.494	0.501	0.51	0.516	0.523	0.53	0.536	0.545	0.55	0.558	0.564	0.572	0.578	0.585	0.591	0.598	0.604	0.61	0.617	0.624	0.629	0.636	0.644	0.649	0.656	0.662	0.667	0.673	0.679	0.686	0.693	0.698	0.704	0.71	0.715
B06	6.4	0.394	0.404	0.411	0.42	0.428	0.435	0.442	0.45	0.457	0.463	0.471	0.478	0.484	0.491	0.5	0.507	0.514	0.521	0.528	0.534	0.542	0.547	0.555	0.562	0.569	0.576	0.583	0.59	0.596	0.604	0.611	0.617	0.624	0.629	0.636	0.643	0.649	0.656	0.661	0.669	0.674	0.681	0.687	0.693	0.698	0.705	0.711	0.716
CIdelD2	0	0.388	0.393	0.393	0.395	0.397	0.397	0.4	0.401	0.403	0.404	0.406	0.408	0.409	0.411	0.412	0.415	0.415	0.418	0.419	0.421	0.423	0.424	0.426	0.426	0.429	0.43	0.432	0.434	0.436	0.438	0.44	0.441	0.444	0.444	0.446	0.448	0.45	0.452	0.453	0.455	0.456	0.458	0.461	0.463	0.465	0.467	0.468	0.47
C02	0.8	0.404	0.408	0.408	0.41	0.412	0.413	0.415	0.416	0.417	0.419	0.421	0.423	0.424	0.425	0.427	0.43	0.431	0.432	0.435	0.435	0.438	0.438	0.441	0.441	0.444	0.445	0.448	0.449	0.451	0.453	0.454	0.456	0.459	0.46	0.461	0.464	0.465	0.467	0.468	0.47	0.472	0.474	0.476	0.478	0.479	0.481	0.483	0.485
C03	1.6	0.383	0.387	0.388	0.39	0.391	0.392	0.395	0.396	0.397	0.399	0.401	0.402	0.403	0.404	0.407	0.408	0.409	0.41	0.413	0.415	0.417	0.418	0.42	0.422	0.423	0.425	0.426	0.429	0.432	0.434	0.435	0.436	0.438	0.44	0.441	0.443	0.445	0.446	0.449	0.45	0.451	0.453	0.456	0.457	0.458	0.461	0.463	0.465
C04	3.2	0.388	0.393	0.393	0.396	0.397	0.398	0.4	0.402	0.404	0.405	0.408	0.41	0.41	0.412	0.415	0.416	0.418	0.42	0.422	0.423	0.425	0.427	0.43	0.43	0.434	0.435	0.437	0.438	0.44	0.443	0.444	0.447	0.449	0.45	0.453	0.455	0.457	0.459	0.461	0.463	0.465	0.467	0.47	0.472	0.473	0.475	0.478	0.479
C05	6.4	0.396	0.401	0.402	0.405	0.406	0.408	0.41	0.411	0.413	0.414	0.417	0.419	0.419	0.422	0.424	0.426	0.427	0.43	0.431	0.433	0.436	0.437	0.44	0.44	0.444	0.443	0.447	0.448	0.451	0.453	0.455	0.457	0.46	0.462	0.463	0.466	0.468	0.47	0.472	0.473	0.475	0.478	0.481	0.482	0.484	0.486	0.488	0.49
Date: 06/12/2021
Well	Content	Raw Data (360)	Raw Data (360)	Raw Data (360)	Raw Data (360)	Raw Data (360)	Raw Data (360)	Raw Data (360)	Raw Data (360)	Raw Data (360)	Raw Data (360)	Raw Data (360)	Raw Data (360)	Raw Data (360)	Raw Data (360)	Raw Data (360)	Raw Data (360)	Raw Data (360)	Raw Data (360)	Raw Data (360)	Raw Data (360)	Raw Data (360)	Raw Data (360)	Raw Data (360)	Raw Data (360)	Raw Data (360)	Raw Data (360)	Raw Data (360)	Raw Data (360)	Raw Data (360)	Raw Data (360)	Raw Data (360)	Raw Data (360)	Raw Data (360)	Raw Data (360)	Raw Data (360)	Raw Data (360)	Raw Data (360)	Raw Data (360)	Raw Data (360)	Raw Data (360)	Raw Data (360)	Raw Data (360)	Raw Data (360)	Raw Data (360)	Raw Data (360)	Raw Data (360)	Raw Data (360)	Raw Data (360)
	Time	0	30	60	90	120	150	180	210	240	270	300	330	360	390	420	450	480	510	540	570	600	630	660	690	720	750	780	810	840	870	900	930	960	990	1020	1050	1080	1110	1140	1170	1200	1230	1260	1290	1320	1350	1380	1410
CI	0	0.381	0.383	0.383	0.385	0.385	0.387	0.387	0.389	0.39	0.39	0.391	0.393	0.393	0.395	0.395	0.396	0.397	0.397	0.399	0.4	0.401	0.402	0.402	0.404	0.405	0.406	0.407	0.408	0.409	0.41	0.411	0.411	0.412	0.413	0.414	0.415	0.416	0.417	0.418	0.419	0.42	0.421	0.422	0.423	0.424	0.424	0.426	0.426
	0.8	0.376	0.379	0.378	0.381	0.382	0.383	0.384	0.386	0.386	0.388	0.388	0.389	0.391	0.392	0.393	0.394	0.396	0.396	0.398	0.399	0.4	0.401	0.402	0.404	0.405	0.406	0.408	0.408	0.41	0.411	0.412	0.413	0.414	0.414	0.416	0.418	0.419	0.42	0.42	0.422	0.423	0.425	0.426	0.427	0.428	0.429	0.43	0.432
	1.6	0.375	0.377	0.377	0.379	0.38	0.381	0.384	0.384	0.385	0.387	0.388	0.388	0.39	0.391	0.392	0.393	0.395	0.396	0.397	0.398	0.399	0.4	0.401	0.403	0.404	0.405	0.407	0.407	0.409	0.411	0.411	0.413	0.413	0.415	0.416	0.418	0.419	0.42	0.422	0.423	0.424	0.426	0.427	0.428	0.429	0.43	0.432	0.433
	3.2	0.386	0.388	0.389	0.391	0.392	0.394	0.395	0.396	0.397	0.4	0.401	0.403	0.403	0.406	0.407	0.408	0.41	0.412	0.413	0.415	0.416	0.418	0.418	0.42	0.422	0.424	0.424	0.426	0.427	0.43	0.432	0.432	0.434	0.435	0.437	0.439	0.44	0.441	0.443	0.444	0.446	0.448	0.449	0.451	0.453	0.455	0.455	0.457
	6.4	0.391	0.393	0.396	0.399	0.4	0.402	0.404	0.407	0.409	0.411	0.414	0.415	0.417	0.419	0.421	0.423	0.425	0.427	0.43	0.432	0.435	0.437	0.438	0.44	0.443	0.444	0.448	0.449	0.451	0.454	0.455	0.458	0.46	0.462	0.464	0.467	0.47	0.472	0.474	0.477	0.48	0.482	0.486	0.487	0.489	0.491	0.494	0.496
CIdelG	0	0.384	0.385	0.386	0.389	0.39	0.391	0.393	0.394	0.396	0.398	0.399	0.4	0.402	0.404	0.405	0.407	0.408	0.41	0.411	0.413	0.414	0.416	0.416	0.419	0.421	0.422	0.424	0.425	0.427	0.429	0.43	0.432	0.433	0.435	0.436	0.439	0.44	0.442	0.444	0.446	0.447	0.448	0.45	0.452	0.453	0.456	0.457	0.459
	0.8	0.39	0.394	0.397	0.401	0.405	0.408	0.412	0.416	0.419	0.423	0.426	0.43	0.433	0.437	0.44	0.443	0.447	0.45	0.454	0.457	0.461	0.464	0.467	0.47	0.474	0.477	0.482	0.485	0.488	0.492	0.495	0.498	0.502	0.505	0.509	0.513	0.516	0.52	0.524	0.527	0.53	0.534	0.537	0.541	0.544	0.548	0.552	0.556
	1.6	0.376	0.379	0.382	0.386	0.389	0.393	0.397	0.4	0.404	0.408	0.411	0.415	0.418	0.422	0.426	0.429	0.432	0.436	0.44	0.443	0.446	0.45	0.453	0.457	0.46	0.465	0.468	0.472	0.475	0.479	0.483	0.486	0.49	0.493	0.497	0.502	0.505	0.509	0.513	0.517	0.52	0.524	0.528	0.532	0.535	0.539	0.544	0.547
	3.2	0.38	0.384	0.386	0.39	0.394	0.397	0.4	0.405	0.408	0.413	0.416	0.42	0.423	0.428	0.432	0.435	0.439	0.443	0.447	0.451	0.455	0.459	0.462	0.466	0.47	0.474	0.478	0.481	0.485	0.489	0.494	0.497	0.501	0.504	0.508	0.512	0.517	0.52	0.523	0.527	0.531	0.535	0.538	0.542	0.546	0.55	0.554	0.557
	6.4	0.388	0.394	0.396	0.401	0.405	0.409	0.413	0.417	0.42	0.425	0.429	0.433	0.437	0.441	0.445	0.449	0.453	0.458	0.461	0.466	0.47	0.474	0.477	0.482	0.486	0.489	0.494	0.498	0.502	0.507	0.51	0.514	0.519	0.522	0.526	0.531	0.535	0.538	0.543	0.548	0.551	0.556	0.56	0.564	0.567	0.571	0.576	0.579
CIdelD	0	0.382	0.384	0.385	0.387	0.389	0.39	0.392	0.394	0.396	0.397	0.399	0.401	0.402	0.405	0.406	0.407	0.41	0.411	0.413	0.415	0.417	0.419	0.42	0.422	0.424	0.426	0.428	0.429	0.432	0.434	0.435	0.437	0.439	0.44	0.443	0.445	0.446	0.449	0.451	0.452	0.454	0.456	0.458	0.46	0.462	0.463	0.466	0.467
	0.8	0.377	0.378	0.379	0.381	0.383	0.384	0.386	0.387	0.389	0.391	0.393	0.395	0.396	0.398	0.399	0.401	0.403	0.405	0.407	0.409	0.411	0.413	0.415	0.417	0.418	0.42	0.422	0.423	0.425	0.427	0.429	0.431	0.432	0.434	0.436	0.438	0.44	0.442	0.444	0.446	0.448	0.449	0.452	0.453	0.455	0.457	0.46	0.462
	1.6	0.378	0.379	0.38	0.382	0.384	0.386	0.387	0.389	0.39	0.392	0.394	0.396	0.398	0.399	0.4	0.403	0.404	0.406	0.408	0.41	0.412	0.413	0.415	0.417	0.419	0.421	0.423	0.424	0.426	0.428	0.43	0.432	0.433	0.434	0.437	0.439	0.441	0.443	0.445	0.447	0.449	0.451	0.453	0.454	0.457	0.458	0.46	0.461
	3.2	0.384	0.385	0.386	0.388	0.39	0.391	0.393	0.395	0.396	0.399	0.4	0.401	0.403	0.405	0.406	0.408	0.41	0.411	0.413	0.415	0.417	0.419	0.42	0.422	0.425	0.426	0.429	0.431	0.432	0.434	0.435	0.438	0.439	0.441	0.443	0.445	0.447	0.449	0.451	0.453	0.454	0.457	0.458	0.46	0.46	0.462	0.465	0.468
	6.4	0.378	0.379	0.38	0.382	0.384	0.385	0.388	0.389	0.39	0.393	0.394	0.396	0.398	0.4	0.401	0.404	0.406	0.408	0.409	0.411	0.413	0.415	0.416	0.419	0.421	0.422	0.425	0.426	0.429	0.431	0.434	0.434	0.435	0.438	0.44	0.441	0.444	0.446	0.448	0.45	0.452	0.455	0.456	0.458	0.46	0.461	0.464	0.466
Date: 08/12/2021
Well	Content	Raw Data (360)	Raw Data (360)	Raw Data (360)	Raw Data (360)	Raw Data (360)	Raw Data (360)	Raw Data (360)	Raw Data (360)	Raw Data (360)	Raw Data (360)	Raw Data (360)	Raw Data (360)	Raw Data (360)	Raw Data (360)	Raw Data (360)	Raw Data (360)	Raw Data (360)	Raw Data (360)	Raw Data (360)	Raw Data (360)	Raw Data (360)	Raw Data (360)	Raw Data (360)	Raw Data (360)	Raw Data (360)	Raw Data (360)	Raw Data (360)	Raw Data (360)	Raw Data (360)	Raw Data (360)	Raw Data (360)	Raw Data (360)	Raw Data (360)	Raw Data (360)	Raw Data (360)	Raw Data (360)	Raw Data (360)	Raw Data (360)	Raw Data (360)	Raw Data (360)	Raw Data (360)	Raw Data (360)	Raw Data (360)	Raw Data (360)	Raw Data (360)	Raw Data (360)	Raw Data (360)	Raw Data (360)
	Time	0	30	60	90	120	150	180	210	240	270	300	330	360	390	420	450	480	510	540	570	600	630	660	690	720	750	780	810	840	870	900	930	960	990	1020	1050	1080	1110	1140	1170	1200	1230	1260	1290	1320	1350	1380	1410
Ci	0	0.509	0.513	0.514	0.515	0.514	0.515	0.517	0.518	0.519	0.519	0.52	0.521	0.522	0.523	0.523	0.524	0.525	0.526	0.527	0.528	0.529	0.53	0.53	0.531	0.531	0.533	0.534	0.534	0.536	0.537	0.538	0.539	0.539	0.54	0.541	0.542	0.544	0.544	0.545	0.545	0.547	0.548	0.549	0.549	0.55	0.552	0.552	0.552
A02	0.8	0.506	0.51	0.511	0.513	0.513	0.514	0.516	0.518	0.519	0.52	0.521	0.523	0.524	0.526	0.527	0.528	0.53	0.531	0.533	0.534	0.536	0.537	0.538	0.54	0.541	0.543	0.544	0.547	0.548	0.55	0.551	0.553	0.553	0.556	0.557	0.559	0.561	0.562	0.564	0.566	0.567	0.569	0.57	0.571	0.573	0.574	0.577	0.577
A03	1.6	0.479	0.484	0.485	0.487	0.488	0.489	0.49	0.491	0.493	0.493	0.495	0.497	0.499	0.499	0.501	0.502	0.504	0.505	0.507	0.509	0.509	0.511	0.513	0.515	0.515	0.517	0.518	0.52	0.523	0.524	0.525	0.527	0.529	0.53	0.531	0.532	0.534	0.536	0.538	0.539	0.541	0.543	0.545	0.546	0.547	0.549	0.551	0.552
A04	3.2	0.479	0.484	0.485	0.487	0.489	0.491	0.492	0.494	0.496	0.497	0.499	0.501	0.503	0.504	0.506	0.507	0.509	0.511	0.513	0.515	0.516	0.518	0.52	0.522	0.524	0.526	0.527	0.529	0.532	0.534	0.535	0.537	0.539	0.541	0.543	0.545	0.546	0.548	0.551	0.553	0.555	0.557	0.558	0.56	0.562	0.565	0.566	0.567
A05	6.4	0.496	0.503	0.505	0.507	0.509	0.512	0.514	0.516	0.518	0.52	0.522	0.526	0.528	0.53	0.532	0.535	0.538	0.541	0.542	0.545	0.547	0.55	0.552	0.555	0.556	0.56	0.562	0.566	0.568	0.572	0.574	0.578	0.58	0.583	0.586	0.589	0.592	0.594	0.596	0.6	0.602	0.606	0.611	0.615	0.62	0.623	0.626	0.627
A06	12.8	0.492	0.499	0.502	0.503	0.507	0.509	0.512	0.515	0.518	0.52	0.525	0.529	0.534	0.536	0.539	0.543	0.547	0.55	0.552	0.555	0.558	0.561	0.563	0.566	0.568	0.57	0.574	0.576	0.58	0.583	0.587	0.59	0.593	0.596	0.598	0.602	0.606	0.608	0.611	0.616	0.618	0.62	0.624	0.628	0.632	0.636	0.64	0.648
CidelG	0	0.443	0.449	0.452	0.457	0.46	0.464	0.468	0.471	0.476	0.478	0.483	0.487	0.49	0.494	0.498	0.501	0.505	0.51	0.513	0.516	0.519	0.524	0.527	0.53	0.534	0.538	0.541	0.546	0.549	0.553	0.556	0.561	0.563	0.568	0.571	0.575	0.579	0.582	0.586	0.589	0.593	0.598	0.601	0.604	0.608	0.612	0.616	0.619
B02	0.4	0.465	0.476	0.482	0.488	0.494	0.501	0.507	0.514	0.52	0.526	0.533	0.54	0.547	0.554	0.56	0.567	0.574	0.581	0.588	0.594	0.601	0.608	0.615	0.622	0.628	0.635	0.642	0.65	0.657	0.664	0.672	0.678	0.685	0.692	0.699	0.707	0.713	0.719	0.727	0.734	0.742	0.748	0.755	0.762	0.772	0.784	0.792	0.799
B03	0.8	0.442	0.454	0.461	0.468	0.474	0.481	0.488	0.495	0.502	0.509	0.516	0.523	0.53	0.537	0.544	0.551	0.558	0.566	0.572	0.58	0.586	0.594	0.6	0.607	0.614	0.621	0.629	0.636	0.643	0.65	0.657	0.664	0.671	0.677	0.684	0.691	0.699	0.705	0.712	0.719	0.725	0.733	0.74	0.746	0.753	0.76	0.766	0.773
B04	1.6	0.438	0.45	0.457	0.464	0.471	0.477	0.485	0.492	0.499	0.505	0.513	0.52	0.527	0.534	0.541	0.548	0.556	0.562	0.57	0.578	0.585	0.592	0.599	0.606	0.613	0.62	0.627	0.634	0.642	0.65	0.656	0.664	0.672	0.678	0.686	0.694	0.702	0.71	0.719	0.727	0.736	0.747	0.761	0.775	0.787	0.797	0.804	0.811
B05	3.2	0.433	0.444	0.451	0.458	0.465	0.471	0.479	0.486	0.493	0.498	0.506	0.513	0.52	0.526	0.533	0.54	0.547	0.554	0.561	0.567	0.574	0.581	0.587	0.594	0.601	0.608	0.614	0.623	0.63	0.637	0.644	0.649	0.656	0.664	0.671	0.678	0.685	0.69	0.698	0.706	0.714	0.725	0.739	0.756	0.768	0.777	0.786	0.793
B06	6.4	0.442	0.454	0.461	0.469	0.475	0.483	0.49	0.496	0.504	0.51	0.518	0.525	0.532	0.538	0.545	0.552	0.559	0.566	0.573	0.58	0.586	0.594	0.6	0.607	0.613	0.621	0.628	0.635	0.643	0.65	0.655	0.664	0.67	0.677	0.683	0.689	0.697	0.702	0.709	0.714	0.72	0.727	0.733	0.739	0.746	0.758	0.771	0.785
CIdelD2	0	0.433	0.439	0.439	0.441	0.443	0.444	0.446	0.448	0.449	0.45	0.452	0.455	0.456	0.458	0.459	0.461	0.462	0.465	0.467	0.468	0.47	0.472	0.473	0.475	0.476	0.479	0.48	0.482	0.484	0.486	0.488	0.489	0.491	0.492	0.494	0.496	0.498	0.5	0.501	0.503	0.505	0.506	0.509	0.51	0.512	0.514	0.516	0.518
C02	0.8	0.429	0.434	0.435	0.437	0.437	0.439	0.441	0.443	0.444	0.445	0.447	0.449	0.451	0.453	0.454	0.457	0.458	0.461	0.463	0.464	0.466	0.468	0.469	0.472	0.473	0.475	0.478	0.479	0.482	0.484	0.485	0.487	0.489	0.491	0.493	0.496	0.498	0.499	0.502	0.504	0.506	0.508	0.51	0.512	0.514	0.516	0.518	0.52
C03	1.6	0.433	0.438	0.439	0.441	0.443	0.445	0.446	0.449	0.45	0.451	0.452	0.454	0.457	0.458	0.459	0.461	0.463	0.466	0.468	0.469	0.471	0.473	0.474	0.476	0.477	0.48	0.481	0.483	0.486	0.488	0.49	0.491	0.494	0.496	0.497	0.499	0.501	0.503	0.506	0.507	0.508	0.511	0.513	0.515	0.518	0.519	0.521	0.524
C04	3.2	0.439	0.445	0.446	0.447	0.449	0.45	0.451	0.454	0.455	0.456	0.458	0.461	0.462	0.464	0.466	0.468	0.47	0.471	0.474	0.476	0.477	0.48	0.482	0.484	0.485	0.488	0.489	0.492	0.494	0.496	0.498	0.5	0.502	0.505	0.507	0.509	0.511	0.512	0.515	0.518	0.52	0.523	0.525	0.527	0.529	0.532	0.535	0.539
C05	6.4	0.429	0.435	0.436	0.438	0.44	0.441	0.442	0.444	0.445	0.446	0.447	0.449	0.451	0.452	0.454	0.456	0.458	0.459	0.462	0.463	0.464	0.466	0.468	0.469	0.47	0.473	0.474	0.476	0.478	0.48	0.482	0.485	0.485	0.487	0.489	0.491	0.494	0.496	0.498	0.5	0.504	0.506	0.509	0.51	0.514	0.516	0.517	0.52
	Time	0	30	60	90	120	150	180	210	240	270	300	330	360	390	420	450	480	510	540	570	600	630	660	690	720	750	780	810	840	870	900	930	960	990	1020	1050	1080	1110	1140	1170	1200	1230	1260	1290	1320	1350	1380	1410
Ci	0	0.465	0.468	0.469	0.471	0.472	0.473	0.475	0.477	0.479	0.48	0.481	0.483	0.484	0.486	0.488	0.489	0.491	0.492	0.494	0.495	0.497	0.498	0.499	0.501	0.502	0.503	0.505	0.506	0.508	0.509	0.51	0.512	0.512	0.514	0.516	0.517	0.518	0.519	0.521	0.523	0.524	0.525	0.526	0.528	0.528	0.53	0.532	0.533
A02	0.8	0.455	0.459	0.461	0.462	0.464	0.466	0.468	0.47	0.471	0.473	0.475	0.478	0.478	0.481	0.483	0.484	0.487	0.489	0.49	0.493	0.494	0.496	0.497	0.5	0.502	0.503	0.506	0.507	0.509	0.511	0.513	0.515	0.517	0.519	0.521	0.523	0.526	0.527	0.529	0.531	0.533	0.536	0.537	0.54	0.541	0.543	0.546	0.548
A03	1.6	0.432	0.437	0.439	0.44	0.442	0.444	0.445	0.447	0.449	0.451	0.453	0.455	0.456	0.458	0.46	0.462	0.464	0.466	0.468	0.47	0.472	0.474	0.476	0.478	0.48	0.482	0.484	0.486	0.488	0.49	0.492	0.494	0.496	0.498	0.501	0.503	0.506	0.507	0.509	0.512	0.514	0.515	0.517	0.519	0.52	0.523	0.526	0.529
A04	3.2	0.437	0.443	0.445	0.448	0.45	0.452	0.454	0.457	0.46	0.461	0.464	0.466	0.468	0.471	0.473	0.475	0.478	0.481	0.482	0.485	0.487	0.489	0.492	0.494	0.496	0.5	0.501	0.504	0.506	0.508	0.51	0.513	0.514	0.517	0.52	0.522	0.525	0.527	0.529	0.531	0.534	0.537	0.539	0.541	0.543	0.545	0.548	0.55
A05	6.4	0.453	0.459	0.46	0.464	0.466	0.469	0.471	0.474	0.476	0.478	0.479	0.483	0.484	0.487	0.489	0.492	0.495	0.498	0.501	0.503	0.506	0.508	0.51	0.513	0.516	0.518	0.521	0.524	0.527	0.529	0.533	0.534	0.538	0.54	0.543	0.546	0.549	0.552	0.554	0.557	0.559	0.562	0.566	0.568	0.572	0.574	0.576	0.58
A06	12.8	0.455	0.459	0.462	0.465	0.468	0.471	0.474	0.477	0.48	0.483	0.485	0.489	0.492	0.494	0.497	0.501	0.504	0.507	0.509	0.513	0.516	0.521	0.522	0.525	0.528	0.531	0.536	0.539	0.542	0.545	0.548	0.55	0.552	0.555	0.559	0.561	0.565	0.567	0.571	0.573	0.576	0.58	0.583	0.586	0.589	0.591	0.594	0.599
CidelG	0	0.401	0.406	0.408	0.411	0.412	0.415	0.418	0.421	0.424	0.426	0.428	0.432	0.434	0.437	0.439	0.442	0.445	0.447	0.45	0.453	0.455	0.459	0.461	0.464	0.466	0.469	0.472	0.474	0.477	0.48	0.483	0.486	0.488	0.49	0.494	0.497	0.499	0.502	0.504	0.507	0.509	0.513	0.515	0.519	0.52	0.523	0.526	0.529
B02	0.4	0.421	0.429	0.434	0.439	0.443	0.448	0.454	0.459	0.464	0.47	0.474	0.479	0.483	0.488	0.494	0.498	0.503	0.508	0.512	0.518	0.523	0.527	0.532	0.537	0.542	0.547	0.552	0.557	0.562	0.567	0.572	0.577	0.582	0.586	0.591	0.597	0.601	0.606	0.612	0.615	0.62	0.626	0.63	0.636	0.639	0.644	0.649	0.654
B03	0.8	0.398	0.407	0.411	0.416	0.421	0.427	0.431	0.437	0.442	0.447	0.452	0.457	0.462	0.467	0.473	0.477	0.483	0.488	0.493	0.5	0.505	0.51	0.515	0.521	0.526	0.532	0.537	0.542	0.548	0.553	0.559	0.564	0.569	0.575	0.58	0.585	0.591	0.595	0.601	0.606	0.611	0.616	0.622	0.627	0.632	0.636	0.641	0.646
B04	1.6	0.396	0.405	0.41	0.416	0.422	0.428	0.435	0.441	0.447	0.452	0.458	0.465	0.469	0.474	0.482	0.487	0.493	0.499	0.505	0.511	0.517	0.523	0.528	0.534	0.54	0.546	0.552	0.557	0.564	0.569	0.574	0.579	0.584	0.59	0.595	0.601	0.605	0.61	0.615	0.62	0.625	0.63	0.634	0.639	0.643	0.648	0.652	0.658
B05	3.2	0.396	0.404	0.409	0.414	0.42	0.426	0.432	0.439	0.445	0.451	0.456	0.462	0.468	0.474	0.48	0.485	0.492	0.498	0.504	0.51	0.516	0.522	0.527	0.534	0.539	0.545	0.551	0.557	0.563	0.569	0.575	0.58	0.587	0.591	0.598	0.604	0.61	0.615	0.621	0.626	0.632	0.638	0.643	0.649	0.654	0.659	0.665	0.67
B06	6.4	0.402	0.411	0.416	0.422	0.428	0.434	0.439	0.446	0.452	0.458	0.466	0.471	0.477	0.483	0.49	0.496	0.503	0.509	0.516	0.522	0.528	0.534	0.54	0.547	0.553	0.559	0.566	0.571	0.578	0.584	0.589	0.595	0.6	0.606	0.612	0.617	0.625	0.629	0.634	0.639	0.645	0.649	0.653	0.659	0.662	0.667	0.674	0.681
CIdelD2	0	0.395	0.399	0.4	0.401	0.402	0.405	0.406	0.408	0.409	0.411	0.412	0.414	0.416	0.418	0.42	0.421	0.423	0.425	0.427	0.429	0.43	0.433	0.434	0.436	0.438	0.44	0.442	0.444	0.446	0.448	0.45	0.452	0.453	0.456	0.458	0.46	0.463	0.464	0.467	0.468	0.47	0.472	0.475	0.477	0.478	0.481	0.483	0.485
C02	0.8	0.391	0.395	0.396	0.397	0.398	0.4	0.402	0.403	0.404	0.405	0.407	0.408	0.41	0.412	0.414	0.415	0.416	0.418	0.42	0.421	0.423	0.424	0.426	0.428	0.429	0.431	0.433	0.435	0.436	0.437	0.44	0.441	0.442	0.445	0.446	0.448	0.451	0.452	0.454	0.455	0.457	0.459	0.462	0.464	0.466	0.469	0.471	0.472
C03	1.6	0.391	0.394	0.395	0.397	0.398	0.4	0.401	0.403	0.405	0.407	0.408	0.411	0.411	0.414	0.415	0.417	0.419	0.421	0.423	0.425	0.426	0.428	0.429	0.432	0.433	0.435	0.437	0.438	0.44	0.442	0.444	0.446	0.447	0.45	0.451	0.453	0.455	0.457	0.46	0.46	0.463	0.466	0.467	0.469	0.471	0.473	0.476	0.478
C04	3.2	0.398	0.403	0.404	0.404	0.406	0.409	0.41	0.412	0.414	0.415	0.418	0.42	0.421	0.423	0.425	0.428	0.43	0.432	0.434	0.436	0.438	0.44	0.442	0.445	0.447	0.448	0.45	0.452	0.455	0.457	0.459	0.46	0.463	0.465	0.466	0.469	0.471	0.472	0.475	0.477	0.479	0.482	0.483	0.486	0.488	0.49	0.492	0.495
C05	6.4	0.397	0.402	0.404	0.405	0.407	0.41	0.41	0.413	0.415	0.416	0.419	0.421	0.423	0.425	0.426	0.429	0.43	0.433	0.434	0.437	0.439	0.441	0.443	0.445	0.448	0.45	0.452	0.455	0.456	0.458	0.461	0.463	0.466	0.468	0.47	0.473	0.475	0.477	0.48	0.481	0.484	0.487	0.488	0.491	0.493	0.495	0.498	0.499
time	0	0.333333	0.666667	1	1.33333	1.66667	2	2.33333	2.66667	3	3.33333	3.66667	4	4.33333	4.66667	5	5.33333	5.66667	6	6.33333	6.66667	7	7.33333	7.66667	8	8.33333	8.66667	9	9.33333	9.66667	10	10.3333	10.6667	11	11.3333	11.6667	12	12.3333	12.6667	13	13.3333	13.6667	14	14.3333	14.6667	15	15.3333	15.6667	16
CIdelD2	0.433	0.434	0.436	0.437	0.438	0.439	0.44	0.443	0.442	0.444	0.445	0.446	0.447	0.449	0.45	0.45	0.451	0.453	0.454	0.455	0.455	0.457	0.458	0.459	0.459	0.461	0.462	0.463	0.464	0.465	0.466	0.467	0.469	0.469	0.47	0.471	0.472	0.473	0.474	0.475	0.476	0.478	0.478	0.479	0.48	0.481	0.483	0.484	0.485
CIdelD+13uM DNA	0.458	0.46	0.463	0.466	0.467	0.468	0.471	0.473	0.473	0.476	0.477	0.478	0.48	0.483	0.485	0.485	0.487	0.489	0.49	0.495	0.493	0.495	0.496	0.499	0.5	0.502	0.502	0.504	0.506	0.508	0.508	0.51	0.512	0.512	0.515	0.517	0.517	0.518	0.521	0.522	0.523	0.526	0.526	0.528	0.529	0.531	0.533	0.535	0.535
CI	0.431	0.433	0.434	0.435	0.437	0.438	0.439	0.44	0.44	0.442	0.442	0.443	0.444	0.446	0.447	0.448	0.447	0.449	0.449	0.45	0.451	0.452	0.453	0.454	0.454	0.456	0.456	0.457	0.458	0.458	0.459	0.46	0.461	0.461	0.462	0.463	0.464	0.465	0.466	0.467	0.467	0.468	0.468	0.47	0.47	0.471	0.473	0.474	0.473
	0	0.25	0.5	0.75	1	1.25	1.5	1.75	2	2.25	2.5	2.75	3	3.25	3.5	3.75	4	4.25	4.5	4.75	5	5.25	5.5	5.75	6	6.25	6.5	6.75	7	7.25	7.5	7.75	8	8.25	8.5	8.75	9	9.25	9.5	9.75	10	10.25	10.5	10.75	11	11.25	11.5	11.75	12
delG	0.446	0.452	0.455	0.458	0.46	0.463	0.464	0.466	0.468	0.47	0.472	0.474	0.476	0.478	0.48	0.482	0.483	0.485	0.486	0.489	0.491	0.492	0.494	0.496	0.498	0.499	0.501	0.503	0.505	0.506	0.509	0.51	0.512	0.514	0.515	0.518	0.519	0.521	0.523	0.524	0.526	0.528	0.531	0.532	0.533	0.534	0.537	0.538	0.54
delG+dna	0.516	0.528	0.534	0.541	0.545	0.551	0.558	0.562	0.568	0.572	0.576	0.584	0.587	0.591	0.597	0.601	0.606	0.612	0.618	0.622	0.626	0.632	0.637	0.642	0.647	0.652	0.657	0.662	0.667	0.672	0.676	0.682	0.687	0.691	0.696	0.701	0.706	0.71	0.715	0.718	0.726	0.73	0.735	0.74	0.744	0.747	0.753	0.756	0.763
deld2	0.497	0.501	0.503	0.503	0.504	0.504	0.506	0.506	0.507	0.507	0.508	0.508	0.509	0.51	0.511	0.512	0.513	0.514	0.514	0.514	0.516	0.516	0.518	0.518	0.519	0.52	0.52	0.52	0.522	0.522	0.522	0.524	0.524	0.526	0.526	0.526	0.527	0.527	0.528	0.529	0.53	0.531	0.531	0.532	0.532	0.533	0.533	0.534	0.535
deld2+dna	0.516	0.519	0.521	0.522	0.524	0.525	0.527	0.527	0.529	0.528	0.529	0.53	0.531	0.533	0.534	0.535	0.536	0.537	0.539	0.538	0.541	0.542	0.544	0.543	0.545	0.545	0.547	0.548	0.549	0.55	0.55	0.553	0.554	0.555	0.557	0.557	0.558	0.56	0.561	0.562	0.564	0.565	0.566	0.567	0.568	0.57	0.571	0.571	0.572
CI	0.51	0.511	0.512	0.513	0.513	0.514	0.514	0.515	0.515	0.515	0.516	0.516	0.517	0.518	0.518	0.519	0.518	0.519	0.52	0.519	0.521	0.521	0.522	0.522	0.523	0.522	0.523	0.523	0.523	0.524	0.525	0.526	0.526	0.527	0.526	0.527	0.528	0.528	0.528	0.529	0.529	0.529	0.53	0.53	0.532	0.532	0.533	0.533	0.533
	0	0.25	0.5	0.75	1	1.25	1.5	1.75	2	2.25	2.5	2.75	3	3.25	3.5	3.75	4	4.25	4.5	4.75	5	5.25	5.5	5.75	6	6.25	6.5	6.75	7	7.25	7.5	7.75	8	8.25	8.5	8.75	9	9.25	9.5	9.75	10	10.25	10.5	10.75	11	11.25	11.5	11.75	12
cidelG	0.432	0.435	0.436	0.439	0.442	0.444	0.446	0.448	0.449	0.452	0.454	0.456	0.458	0.459	0.462	0.463	0.466	0.467	0.469	0.471	0.473	0.474	0.477	0.479	0.482	0.483	0.486	0.487	0.489	0.491	0.493	0.495	0.497	0.499	0.502	0.504	0.506	0.507	0.509	0.512	0.513	0.516	0.517	0.521	0.522	0.524	0.526	0.527	0.53
cidelG+DNA	0.479	0.486	0.491	0.496	0.501	0.504	0.509	0.514	0.518	0.522	0.528	0.533	0.536	0.54	0.544	0.548	0.552	0.556	0.56	0.565	0.568	0.573	0.578	0.582	0.586	0.59	0.595	0.599	0.603	0.607	0.611	0.614	0.619	0.623	0.627	0.63	0.635	0.638	0.643	0.647	0.651	0.654	0.658	0.663	0.665	0.669	0.673	0.676	0.68
Cideld2	0.451	0.452	0.454	0.454	0.456	0.457	0.458	0.459	0.459	0.46	0.462	0.463	0.464	0.464	0.465	0.466	0.467	0.468	0.469	0.47	0.47	0.471	0.472	0.474	0.474	0.475	0.475	0.477	0.477	0.478	0.479	0.48	0.48	0.481	0.482	0.482	0.484	0.484	0.485	0.486	0.486	0.488	0.488	0.489	0.489	0.49	0.491	0.492	0.493
cideld2+DNA	0.462	0.465	0.466	0.469	0.47	0.473	0.475	0.476	0.477	0.479	0.481	0.483	0.485	0.486	0.486	0.486	0.488	0.49	0.491	0.493	0.494	0.494	0.497	0.497	0.499	0.499	0.501	0.502	0.504	0.506	0.506	0.508	0.509	0.511	0.512	0.512	0.514	0.515	0.516	0.519	0.52	0.521	0.522	0.524	0.525	0.528	0.528	0.529	0.53
CI	0.439	0.44	0.441	0.441	0.442	0.442	0.443	0.445	0.444	0.446	0.446	0.446	0.448	0.448	0.449	0.449	0.45	0.451	0.451	0.452	0.452	0.453	0.453	0.454	0.454	0.454	0.455	0.456	0.456	0.456	0.457	0.457	0.458	0.459	0.458	0.459	0.46	0.46	0.461	0.462	0.462	0.462	0.462	0.464	0.464	0.464	0.464	0.465	0.465
	0	0.25	0.5	0.75	1	1.25	1.5	1.75	2	2.25	2.5	2.75	3	3.25	3.5	3.75	4	4.25	4.5	4.75	5	5.25	5.5	5.75	6	6.25	6.5	6.75	7	7.25	7.5	7.75	8	8.25	8.5	8.75	9	9.25	9.5	9.75	10	10.25	10.5	10.75	11	11.25	11.5	11.75	12
cidelG	0.475	0.48	0.482	0.484	0.485	0.486	0.488	0.489	0.49	0.491	0.492	0.494	0.495	0.497	0.498	0.499	0.5	0.501	0.502	0.503	0.505	0.506	0.507	0.508	0.509	0.51	0.511	0.512	0.514	0.515	0.515	0.517	0.518	0.519	0.52	0.521	0.523	0.524	0.524	0.525	0.526	0.528	0.529	0.529	0.53	0.53	0.533	0.533	0.534
cidelG+DNA	0.478	0.485	0.489	0.494	0.497	0.498	0.501	0.504	0.507	0.509	0.513	0.515	0.517	0.521	0.523	0.527	0.529	0.53	0.533	0.536	0.537	0.539	0.543	0.544	0.545	0.547	0.55	0.551	0.555	0.556	0.559	0.562	0.565	0.566	0.57	0.573	0.575	0.578	0.579	0.582	0.586	0.588	0.591	0.592	0.596	0.597	0.6	0.602	0.605
Convert to Pi per molecule
standard curve slope	0.0036
protein concentation	0.05
DNA concentration (uM)
time(min)	0	0.5	1	1.5	2	2.5	3	3.5	4	4.5	5	5.5	6	6.5	7	7.5	8	8.5	9	9.5	10	10.5	11	11.5	12	12.5	13	13.5	14	14.5	15	15.5	16	16.5	17	17.5	18	18.5	19	19.5	20	20.5	21	21.5	22	22.5	23	23.5	24
CI 0	2150	2177.78	2183.33	2194.44	2200	2200	2211.11	2216.67	2222.22	2227.78	2238.89	2244.44	2250	2255.56	2266.67	2272.22	2277.78	2288.89	2294.44	2300	2305.56	2316.67	2316.67	2327.78	2333.33	2338.89	2355.56	2355.56	2366.67	2377.78	2383.33	2388.89	2394.44	2400	2400	2405.56	2411.11	2416.67	2427.78	2427.78	2438.89	2444.44	2450	2455.56	2461.11	2466.67	2472.22	2483.33	2483.33
CI 0.8	2116.67	2144.44	2150	2161.11	2166.67	2172.22	2183.33	2188.89	2200	2205.56	2216.67	2222.22	2227.78	2233.33	2250	2250	2261.11	2266.67	2277.78	2283.33	2300	2300	2311.11	2311.11	2322.22	2333.33	2344.44	2350	2355.56	2366.67	2372.22	2377.78	2394.44	2400	2405.56	2416.67	2422.22	2427.78	2438.89	2444.44	2450	2466.67	2472.22	2477.78	2483.33	2494.44	2500	2511.11	2516.67
CI 1.6	2155.56	2183.33	2183.33	2205.56	2211.11	2216.67	2227.78	2238.89	2244.44	2255.56	2272.22	2277.78	2277.78	2288.89	2300	2311.11	2322.22	2327.78	2338.89	2344.44	2361.11	2361.11	2372.22	2377.78	2394.44	2400	2411.11	2416.67	2427.78	2433.33	2444.44	2455.56	2466.67	2477.78	2483.33	2500	2505.56	2511.11	2522.22	2533.33	2538.89	2550	2561.11	2572.22	2577.78	2588.89	2600	2605.56	2611.11
CI 3.2	2133.33	2161.11	2166.67	2188.89	2194.44	2200	2216.67	2227.78	2238.89	2255.56	2261.11	2277.78	2283.33	2294.44	2300	2316.67	2327.78	2333.33	2344.44	2355.56	2372.22	2372.22	2388.89	2394.44	2411.11	2416.67	2427.78	2444.44	2450	2466.67	2472.22	2483.33	2494.44	2511.11	2516.67	2527.78	2533.33	2550	2555.56	2566.67	2577.78	2588.89	2600	2611.11	2616.67	2627.78	2644.44	2650	2655.56
CI 6.4	2150	2188.89	2188.89	2211.11	2216.67	2227.78	2238.89	2250	2261.11	2272.22	2283.33	2300	2305.56	2316.67	2333.33	2344.44	2355.56	2366.67	2377.78	2383.33	2400	2411.11	2422.22	2433.33	2444.44	2461.11	2472.22	2483.33	2488.89	2505.56	2522.22	2533.33	2544.44	2561.11	2572.22	2583.33	2594.44	2605.56	2622.22	2633.33	2644.44	2666.67	2677.78	2683.33	2694.44	2711.11	2722.22	2733.33	2738.89
CI 12.8	2222.22	2255.56	2266.67	2288.89	2300	2300	2311.11	2322.22	2333.33	2350	2366.67	2383.33	2388.89	2400	2416.67	2427.78	2444.44	2450	2472.22	2483.33	2500	2505.56	2527.78	2538.89	2555.56	2561.11	2583.33	2594.44	2611.11	2627.78	2644.44	2644.44	2672.22	2688.89	2705.56	2722.22	2733.33	2755.56	2772.22	2783.33	2800	2833.33	2861.11	2877.78	2888.89	2905.56	2922.22	2944.44	2955.56
CIdelG 0	2183.33	2211.11	2216.67	2238.89	2244.44	2255.56	2272.22	2288.89	2300	2311.11	2333.33	2344.44	2355.56	2372.22	2388.89	2405.56	2416.67	2444.44	2455.56	2466.67	2488.89	2494.44	2516.67	2527.78	2544.44	2561.11	2583.33	2594.44	2611.11	2633.33	2644.44	2661.11	2683.33	2700	2716.67	2733.33	2750	2766.67	2777.78	2794.44	2811.11	2827.78	2850	2872.22	2883.33	2900	2916.67	2933.33	2950
CIdelG 0.4	2150	2194.44	2222.22	2266.67	2288.89	2327.78	2361.11	2388.89	2422.22	2455.56	2488.89	2522.22	2555.56	2583.33	2616.67	2655.56	2683.33	2722.22	2755.56	2783.33	2816.67	2844.44	2883.33	2905.56	2944.44	2972.22	3011.11	3044.44	3072.22	3111.11	3138.89	3172.22	3211.11	3244.44	3272.22	3311.11	3338.89	3372.22	3405.56	3438.89	3461.11	3500	3533.33	3561.11	3594.44	3627.78	3655.56	3688.89	3716.67
CIdelG 0.8	2144.44	2200	2227.78	2266.67	2300	2333.33	2366.67	2400	2438.89	2466.67	2494.44	2527.78	2561.11	2594.44	2627.78	2661.11	2688.89	2722.22	2755.56	2788.89	2822.22	2844.44	2877.78	2905.56	2938.89	2972.22	3000	3038.89	3066.67	3100	3127.78	3155.56	3194.44	3222.22	3250	3277.78	3316.67	3344.44	3372.22	3405.56	3427.78	3466.67	3500	3527.78	3555.56	3583.33	3611.11	3638.89	3666.67
CIdelG 1.6	2216.67	2277.78	2311.11	2355.56	2394.44	2427.78	2472.22	2500	2538.89	2577.78	2616.67	2655.56	2683.33	2722.22	2761.11	2800	2833.33	2872.22	2911.11	2944.44	2983.33	3016.67	3055.56	3088.89	3133.33	3166.67	3205.56	3244.44	3277.78	3316.67	3355.56	3394.44	3433.33	3466.67	3505.56	3538.89	3577.78	3611.11	3644.44	3677.78	3711.11	3750	3783.33	3822.22	3855.56	3883.33	3916.67	3955.56	3988.89
CIdelG 3.2	2222.22	2277.78	2311.11	2355.56	2400	2433.33	2477.78	2511.11	2555.56	2594.44	2633.33	2672.22	2705.56	2744.44	2783.33	2833.33	2866.67	2905.56	2944.44	2977.78	3027.78	3055.56	3100	3133.33	3177.78	3211.11	3250	3283.33	3322.22	3355.56	3388.89	3427.78	3466.67	3494.44	3533.33	3577.78	3605.56	3644.44	3677.78	3705.56	3738.89	3772.22	3811.11	3850	3877.78	3911.11	3944.44	3972.22	4005.56
CIdelG 6.4	2188.89	2244.44	2283.33	2333.33	2377.78	2416.67	2455.56	2500	2538.89	2572.22	2616.67	2655.56	2688.89	2727.78	2777.78	2816.67	2855.56	2894.44	2933.33	2966.67	3011.11	3038.89	3083.33	3122.22	3161.11	3200	3238.89	3277.78	3311.11	3355.56	3394.44	3427.78	3466.67	3494.44	3533.33	3572.22	3605.56	3644.44	3672.22	3716.67	3744.44	3783.33	3816.67	3850	3877.78	3916.67	3950	3977.78	4005.56
CIdelD2 0	2155.56	2183.33	2183.33	2194.44	2205.56	2205.56	2222.22	2227.78	2238.89	2244.44	2255.56	2266.67	2272.22	2283.33	2288.89	2305.56	2305.56	2322.22	2327.78	2338.89	2350	2355.56	2366.67	2366.67	2383.33	2388.89	2400	2411.11	2422.22	2433.33	2444.44	2450	2466.67	2466.67	2477.78	2488.89	2500	2511.11	2516.67	2527.78	2533.33	2544.44	2561.11	2572.22	2583.33	2594.44	2600	2611.11	2622.22
CIdelD2 0.8	2244.44	2266.67	2266.67	2277.78	2288.89	2294.44	2305.56	2311.11	2316.67	2327.78	2338.89	2350	2355.56	2361.11	2372.22	2388.89	2394.44	2400	2416.67	2416.67	2433.33	2433.33	2450	2450	2466.67	2472.22	2488.89	2494.44	2505.56	2516.67	2522.22	2533.33	2550	2555.56	2561.11	2577.78	2583.33	2594.44	2600	2611.11	2622.22	2633.33	2644.44	2655.56	2661.11	2672.22	2683.33	2694.44	2705.56
CIdelD2 1.6	2127.78	2150	2155.56	2166.67	2172.22	2177.78	2194.44	2200	2205.56	2216.67	2227.78	2233.33	2238.89	2244.44	2261.11	2266.67	2272.22	2277.78	2294.44	2305.56	2316.67	2322.22	2333.33	2344.44	2350	2361.11	2366.67	2383.33	2400	2411.11	2416.67	2422.22	2433.33	2444.44	2450	2461.11	2472.22	2477.78	2494.44	2500	2505.56	2516.67	2533.33	2538.89	2544.44	2561.11	2572.22	2583.33	2588.89
CIdelD2 3.2	2155.56	2183.33	2183.33	2200	2205.56	2211.11	2222.22	2233.33	2244.44	2250	2266.67	2277.78	2277.78	2288.89	2305.56	2311.11	2322.22	2333.33	2344.44	2350	2361.11	2372.22	2388.89	2388.89	2411.11	2416.67	2427.78	2433.33	2444.44	2461.11	2466.67	2483.33	2494.44	2500	2516.67	2527.78	2538.89	2550	2561.11	2572.22	2583.33	2594.44	2611.11	2622.22	2627.78	2638.89	2655.56	2661.11	2672.22
CIdelD2 6.4	2200	2227.78	2233.33	2250	2255.56	2266.67	2277.78	2283.33	2294.44	2300	2316.67	2327.78	2327.78	2344.44	2355.56	2366.67	2372.22	2388.89	2394.44	2405.56	2422.22	2427.78	2444.44	2444.44	2466.67	2461.11	2483.33	2488.89	2505.56	2516.67	2527.78	2538.89	2555.56	2566.67	2572.22	2588.89	2600	2611.11	2622.22	2627.78	2638.89	2655.56	2672.22	2677.78	2688.89	2700	2711.11	2722.22	2738.89
	0	0.5	1	1.5	2	2.5	3	3.5	4	4.5	5	5.5	6	6.5	7	7.5	8	8.5	9	9.5	10	10.5	11	11.5	12	12.5	13	13.5	14	14.5	15	15.5	16	16.5	17	17.5	18	18.5	19	19.5	20	20.5	21	21.5	22	22.5	23	23.5	24
CI 0	2116.67	2127.78	2127.78	2138.89	2138.89	2150	2150	2161.11	2166.67	2166.67	2172.22	2183.33	2183.33	2194.44	2194.44	2200	2205.56	2205.56	2216.67	2222.22	2227.78	2233.33	2233.33	2244.44	2250	2255.56	2261.11	2266.67	2272.22	2277.78	2283.33	2283.33	2288.89	2294.44	2300	2305.56	2311.11	2316.67	2322.22	2327.78	2333.33	2338.89	2344.44	2350	2355.56	2355.56	2366.67	2366.67	2372.22
CI 0.8	2088.89	2105.56	2100	2116.67	2122.22	2127.78	2133.33	2144.44	2144.44	2155.56	2155.56	2161.11	2172.22	2177.78	2183.33	2188.89	2200	2200	2211.11	2216.67	2222.22	2227.78	2233.33	2244.44	2250	2255.56	2266.67	2266.67	2277.78	2283.33	2288.89	2294.44	2300	2300	2311.11	2322.22	2327.78	2333.33	2333.33	2344.44	2350	2361.11	2366.67	2372.22	2377.78	2383.33	2388.89	2400	2400
CI 1.6	2083.33	2094.44	2094.44	2105.56	2111.11	2116.67	2133.33	2133.33	2138.89	2150	2155.56	2155.56	2166.67	2172.22	2177.78	2183.33	2194.44	2200	2205.56	2211.11	2216.67	2222.22	2227.78	2238.89	2244.44	2250	2261.11	2261.11	2272.22	2283.33	2283.33	2294.44	2294.44	2305.56	2311.11	2322.22	2327.78	2333.33	2344.44	2350	2355.56	2366.67	2372.22	2377.78	2383.33	2388.89	2400	2405.56	2411.11
CI 3.2	2144.44	2155.56	2161.11	2172.22	2177.78	2188.89	2194.44	2200	2205.56	2222.22	2227.78	2238.89	2238.89	2255.56	2261.11	2266.67	2277.78	2288.89	2294.44	2305.56	2311.11	2322.22	2322.22	2333.33	2344.44	2355.56	2355.56	2366.67	2372.22	2388.89	2400	2400	2411.11	2416.67	2427.78	2438.89	2444.44	2450	2461.11	2466.67	2477.78	2488.89	2494.44	2505.56	2516.67	2527.78	2527.78	2538.89	2550
CI 6.4	2172.22	2183.33	2200	2216.67	2222.22	2233.33	2244.44	2261.11	2272.22	2283.33	2300	2305.56	2316.67	2327.78	2338.89	2350	2361.11	2372.22	2388.89	2400	2416.67	2427.78	2433.33	2444.44	2461.11	2466.67	2488.89	2494.44	2505.56	2522.22	2527.78	2544.44	2555.56	2566.67	2577.78	2594.44	2611.11	2622.22	2633.33	2650	2666.67	2677.78	2700	2705.56	2716.67	2727.78	2744.44	2755.56	2772.22
CIdelG 0	2133.33	2138.89	2144.44	2161.11	2166.67	2172.22	2183.33	2188.89	2200	2211.11	2216.67	2222.22	2233.33	2244.44	2250	2261.11	2266.67	2277.78	2283.33	2294.44	2300	2311.11	2311.11	2327.78	2338.89	2344.44	2355.56	2361.11	2372.22	2383.33	2388.89	2400	2405.56	2416.67	2422.22	2438.89	2444.44	2455.56	2466.67	2477.78	2483.33	2488.89	2500	2511.11	2516.67	2533.33	2538.89	2550	2561.11
CIdelG 0.8	2166.67	2188.89	2205.56	2227.78	2250	2266.67	2288.89	2311.11	2327.78	2350	2366.67	2388.89	2405.56	2427.78	2444.44	2461.11	2483.33	2500	2522.22	2538.89	2561.11	2577.78	2594.44	2611.11	2633.33	2650	2677.78	2694.44	2711.11	2733.33	2750	2766.67	2788.89	2805.56	2827.78	2850	2866.67	2888.89	2911.11	2927.78	2944.44	2966.67	2983.33	3005.56	3022.22	3044.44	3066.67	3088.89	3105.56
CIdelG 1.6	2088.89	2105.56	2122.22	2144.44	2161.11	2183.33	2205.56	2222.22	2244.44	2266.67	2283.33	2305.56	2322.22	2344.44	2366.67	2383.33	2400	2422.22	2444.44	2461.11	2477.78	2500	2516.67	2538.89	2555.56	2583.33	2600	2622.22	2638.89	2661.11	2683.33	2700	2722.22	2738.89	2761.11	2788.89	2805.56	2827.78	2850	2872.22	2888.89	2911.11	2933.33	2955.56	2972.22	2994.44	3022.22	3038.89	3061.11
CIdelG 3.2	2111.11	2133.33	2144.44	2166.67	2188.89	2205.56	2222.22	2250	2266.67	2294.44	2311.11	2333.33	2350	2377.78	2400	2416.67	2438.89	2461.11	2483.33	2505.56	2527.78	2550	2566.67	2588.89	2611.11	2633.33	2655.56	2672.22	2694.44	2716.67	2744.44	2761.11	2783.33	2800	2822.22	2844.44	2872.22	2888.89	2905.56	2927.78	2950	2972.22	2988.89	3011.11	3033.33	3055.56	3077.78	3094.44	3116.67
CIdelG 6.4	2155.56	2188.89	2200	2227.78	2250	2272.22	2294.44	2316.67	2333.33	2361.11	2383.33	2405.56	2427.78	2450	2472.22	2494.44	2516.67	2544.44	2561.11	2588.89	2611.11	2633.33	2650	2677.78	2700	2716.67	2744.44	2766.67	2788.89	2816.67	2833.33	2855.56	2883.33	2900	2922.22	2950	2972.22	2988.89	3016.67	3044.44	3061.11	3088.89	3111.11	3133.33	3150	3172.22	3200	3216.67	3244.44
CIdelD2 0	2122.22	2133.33	2138.89	2150	2161.11	2166.67	2177.78	2188.89	2200	2205.56	2216.67	2227.78	2233.33	2250	2255.56	2261.11	2277.78	2283.33	2294.44	2305.56	2316.67	2327.78	2333.33	2344.44	2355.56	2366.67	2377.78	2383.33	2400	2411.11	2416.67	2427.78	2438.89	2444.44	2461.11	2472.22	2477.78	2494.44	2505.56	2511.11	2522.22	2533.33	2544.44	2555.56	2566.67	2572.22	2588.89	2594.44	2611.11
CIdelD2 0.8	2094.44	2100	2105.56	2116.67	2127.78	2133.33	2144.44	2150	2161.11	2172.22	2183.33	2194.44	2200	2211.11	2216.67	2227.78	2238.89	2250	2261.11	2272.22	2283.33	2294.44	2305.56	2316.67	2322.22	2333.33	2344.44	2350	2361.11	2372.22	2383.33	2394.44	2400	2411.11	2422.22	2433.33	2444.44	2455.56	2466.67	2477.78	2488.89	2494.44	2511.11	2516.67	2527.78	2538.89	2555.56	2566.67	2577.78
CIdelD2 1.6	2100	2105.56	2111.11	2122.22	2133.33	2144.44	2150	2161.11	2166.67	2177.78	2188.89	2200	2211.11	2216.67	2222.22	2238.89	2244.44	2255.56	2266.67	2277.78	2288.89	2294.44	2305.56	2316.67	2327.78	2338.89	2350	2355.56	2366.67	2377.78	2388.89	2400	2405.56	2411.11	2427.78	2438.89	2450	2461.11	2472.22	2483.33	2494.44	2505.56	2516.67	2522.22	2538.89	2544.44	2555.56	2561.11	2577.78
CIdelD2 3.2	2133.33	2138.89	2144.44	2155.56	2166.67	2172.22	2183.33	2194.44	2200	2216.67	2222.22	2227.78	2238.89	2250	2255.56	2266.67	2277.78	2283.33	2294.44	2305.56	2316.67	2327.78	2333.33	2344.44	2361.11	2366.67	2383.33	2394.44	2400	2411.11	2416.67	2433.33	2438.89	2450	2461.11	2472.22	2483.33	2494.44	2505.56	2516.67	2522.22	2538.89	2544.44	2555.56	2555.56	2566.67	2583.33	2600	2616.67
CIdelD2 6.4	2100	2105.56	2111.11	2122.22	2133.33	2138.89	2155.56	2161.11	2166.67	2183.33	2188.89	2200	2211.11	2222.22	2227.78	2244.44	2255.56	2266.67	2272.22	2283.33	2294.44	2305.56	2311.11	2327.78	2338.89	2344.44	2361.11	2366.67	2383.33	2394.44	2411.11	2411.11	2416.67	2433.33	2444.44	2450	2466.67	2477.78	2488.89	2500	2511.11	2527.78	2533.33	2544.44	2555.56	2561.11	2577.78	2588.89	2600
	0	0.5	1	1.5	2	2.5	3	3.5	4	4.5	5	5.5	6	6.5	7	7.5	8	8.5	9	9.5	10	10.5	11	11.5	12	12.5	13	13.5	14	14.5	15	15.5	16	16.5	17	17.5	18	18.5	19	19.5	20	20.5	21	21.5	22	22.5	23	23.5	24
CI 0	2827.78	2850	2855.56	2861.11	2855.56	2861.11	2872.22	2877.78	2883.33	2883.33	2888.89	2894.44	2900	2905.56	2905.56	2911.11	2916.67	2922.22	2927.78	2933.33	2938.89	2944.44	2944.44	2950	2950	2961.11	2966.67	2966.67	2977.78	2983.33	2988.89	2994.44	2994.44	3000	3005.56	3011.11	3022.22	3022.22	3027.78	3027.78	3038.89	3044.44	3050	3050	3055.56	3066.67	3066.67	3066.67	3077.78
CI 0.8	2811.11	2833.33	2838.89	2850	2850	2855.56	2866.67	2877.78	2883.33	2888.89	2894.44	2905.56	2911.11	2922.22	2927.78	2933.33	2944.44	2950	2961.11	2966.67	2977.78	2983.33	2988.89	3000	3005.56	3016.67	3022.22	3038.89	3044.44	3055.56	3061.11	3072.22	3072.22	3088.89	3094.44	3105.56	3116.67	3122.22	3133.33	3144.44	3150	3161.11	3166.67	3172.22	3183.33	3188.89	3205.56	3205.56	3216.67
CI 1.6	2661.11	2688.89	2694.44	2705.56	2711.11	2716.67	2722.22	2727.78	2738.89	2738.89	2750	2761.11	2772.22	2772.22	2783.33	2788.89	2800	2805.56	2816.67	2827.78	2827.78	2838.89	2850	2861.11	2861.11	2872.22	2877.78	2888.89	2905.56	2911.11	2916.67	2927.78	2938.89	2944.44	2950	2955.56	2966.67	2977.78	2988.89	2994.44	3005.56	3016.67	3027.78	3033.33	3038.89	3050	3061.11	3066.67	3083.33
CI 3.2	2661.11	2688.89	2694.44	2705.56	2716.67	2727.78	2733.33	2744.44	2755.56	2761.11	2772.22	2783.33	2794.44	2800	2811.11	2816.67	2827.78	2838.89	2850	2861.11	2866.67	2877.78	2888.89	2900	2911.11	2922.22	2927.78	2938.89	2955.56	2966.67	2972.22	2983.33	2994.44	3005.56	3016.67	3027.78	3033.33	3044.44	3061.11	3072.22	3083.33	3094.44	3100	3111.11	3122.22	3138.89	3144.44	3150	3166.67
CI 6.4	2755.56	2794.44	2805.56	2816.67	2827.78	2844.44	2855.56	2866.67	2877.78	2888.89	2900	2922.22	2933.33	2944.44	2955.56	2972.22	2988.89	3005.56	3011.11	3027.78	3038.89	3055.56	3066.67	3083.33	3088.89	3111.11	3122.22	3144.44	3155.56	3177.78	3188.89	3211.11	3222.22	3238.89	3255.56	3272.22	3288.89	3300	3311.11	3333.33	3344.44	3366.67	3394.44	3416.67	3444.44	3461.11	3477.78	3483.33	3494.44
CI 12.8	2733.33	2772.22	2788.89	2794.44	2816.67	2827.78	2844.44	2861.11	2877.78	2888.89	2916.67	2938.89	2966.67	2977.78	2994.44	3016.67	3038.89	3055.56	3066.67	3083.33	3100	3116.67	3127.78	3144.44	3155.56	3166.67	3188.89	3200	3222.22	3238.89	3261.11	3277.78	3294.44	3311.11	3322.22	3344.44	3366.67	3377.78	3394.44	3422.22	3433.33	3444.44	3466.67	3488.89	3511.11	3533.33	3555.56	3600	3622.22
CIdelG 0	2461.11	2494.44	2511.11	2538.89	2555.56	2577.78	2600	2616.67	2644.44	2655.56	2683.33	2705.56	2722.22	2744.44	2766.67	2783.33	2805.56	2833.33	2850	2866.67	2883.33	2911.11	2927.78	2944.44	2966.67	2988.89	3005.56	3033.33	3050	3072.22	3088.89	3116.67	3127.78	3155.56	3172.22	3194.44	3216.67	3233.33	3255.56	3272.22	3294.44	3322.22	3338.89	3355.56	3377.78	3400	3422.22	3438.89	3466.67
CIdelG 0.4	2583.33	2644.44	2677.78	2711.11	2744.44	2783.33	2816.67	2855.56	2888.89	2922.22	2961.11	3000	3038.89	3077.78	3111.11	3150	3188.89	3227.78	3266.67	3300	3338.89	3377.78	3416.67	3455.56	3488.89	3527.78	3566.67	3611.11	3650	3688.89	3733.33	3766.67	3805.56	3844.44	3883.33	3927.78	3961.11	3994.44	4038.89	4077.78	4122.22	4155.56	4194.44	4233.33	4288.89	4355.56	4400	4438.89	4477.78
CIdelG 0.8	2455.56	2522.22	2561.11	2600	2633.33	2672.22	2711.11	2750	2788.89	2827.78	2866.67	2905.56	2944.44	2983.33	3022.22	3061.11	3100	3144.44	3177.78	3222.22	3255.56	3300	3333.33	3372.22	3411.11	3450	3494.44	3533.33	3572.22	3611.11	3650	3688.89	3727.78	3761.11	3800	3838.89	3883.33	3916.67	3955.56	3994.44	4027.78	4072.22	4111.11	4144.44	4183.33	4222.22	4255.56	4294.44	4344.44
CIdelG 1.6	2433.33	2500	2538.89	2577.78	2616.67	2650	2694.44	2733.33	2772.22	2805.56	2850	2888.89	2927.78	2966.67	3005.56	3044.44	3088.89	3122.22	3166.67	3211.11	3250	3288.89	3327.78	3366.67	3405.56	3444.44	3483.33	3522.22	3566.67	3611.11	3644.44	3688.89	3733.33	3766.67	3811.11	3855.56	3900	3944.44	3994.44	4038.89	4088.89	4150	4227.78	4305.56	4372.22	4427.78	4466.67	4505.56	4538.89
CIdelG 3.2	2405.56	2466.67	2505.56	2544.44	2583.33	2616.67	2661.11	2700	2738.89	2766.67	2811.11	2850	2888.89	2922.22	2961.11	3000	3038.89	3077.78	3116.67	3150	3188.89	3227.78	3261.11	3300	3338.89	3377.78	3411.11	3461.11	3500	3538.89	3577.78	3605.56	3644.44	3688.89	3727.78	3766.67	3805.56	3833.33	3877.78	3922.22	3966.67	4027.78	4105.56	4200	4266.67	4316.67	4366.67	4405.56	4438.89
CIdelG 6.4	2455.56	2522.22	2561.11	2605.56	2638.89	2683.33	2722.22	2755.56	2800	2833.33	2877.78	2916.67	2955.56	2988.89	3027.78	3066.67	3105.56	3144.44	3183.33	3222.22	3255.56	3300	3333.33	3372.22	3405.56	3450	3488.89	3527.78	3572.22	3611.11	3638.89	3688.89	3722.22	3761.11	3794.44	3827.78	3872.22	3900	3938.89	3966.67	4000	4038.89	4072.22	4105.56	4144.44	4211.11	4283.33	4361.11	4444.44
CIdelD2 0	2405.56	2438.89	2438.89	2450	2461.11	2466.67	2477.78	2488.89	2494.44	2500	2511.11	2527.78	2533.33	2544.44	2550	2561.11	2566.67	2583.33	2594.44	2600	2611.11	2622.22	2627.78	2638.89	2644.44	2661.11	2666.67	2677.78	2688.89	2700	2711.11	2716.67	2727.78	2733.33	2744.44	2755.56	2766.67	2777.78	2783.33	2794.44	2805.56	2811.11	2827.78	2833.33	2844.44	2855.56	2866.67	2877.78	2888.89
CIdelD2 0.8	2383.33	2411.11	2416.67	2427.78	2427.78	2438.89	2450	2461.11	2466.67	2472.22	2483.33	2494.44	2505.56	2516.67	2522.22	2538.89	2544.44	2561.11	2572.22	2577.78	2588.89	2600	2605.56	2622.22	2627.78	2638.89	2655.56	2661.11	2677.78	2688.89	2694.44	2705.56	2716.67	2727.78	2738.89	2755.56	2766.67	2772.22	2788.89	2800	2811.11	2822.22	2833.33	2844.44	2855.56	2866.67	2877.78	2888.89	2905.56
CIdelD2 1.6	2405.56	2433.33	2438.89	2450	2461.11	2472.22	2477.78	2494.44	2500	2505.56	2511.11	2522.22	2538.89	2544.44	2550	2561.11	2572.22	2588.89	2600	2605.56	2616.67	2627.78	2633.33	2644.44	2650	2666.67	2672.22	2683.33	2700	2711.11	2722.22	2727.78	2744.44	2755.56	2761.11	2772.22	2783.33	2794.44	2811.11	2816.67	2822.22	2838.89	2850	2861.11	2877.78	2883.33	2894.44	2911.11	2922.22
CIdelD2 3.2	2438.89	2472.22	2477.78	2483.33	2494.44	2500	2505.56	2522.22	2527.78	2533.33	2544.44	2561.11	2566.67	2577.78	2588.89	2600	2611.11	2616.67	2633.33	2644.44	2650	2666.67	2677.78	2688.89	2694.44	2711.11	2716.67	2733.33	2744.44	2755.56	2766.67	2777.78	2788.89	2805.56	2816.67	2827.78	2838.89	2844.44	2861.11	2877.78	2888.89	2905.56	2916.67	2927.78	2938.89	2955.56	2972.22	2994.44	3027.78
CIdelD2 6.4	2383.33	2416.67	2422.22	2433.33	2444.44	2450	2455.56	2466.67	2472.22	2477.78	2483.33	2494.44	2505.56	2511.11	2522.22	2533.33	2544.44	2550	2566.67	2572.22	2577.78	2588.89	2600	2605.56	2611.11	2627.78	2633.33	2644.44	2655.56	2666.67	2677.78	2694.44	2694.44	2705.56	2716.67	2727.78	2744.44	2755.56	2766.67	2777.78	2800	2811.11	2827.78	2833.33	2855.56	2866.67	2872.22	2888.89	2900
Time	0	0.5	1	1.5	2	2.5	3	3.5	4	4.5	5	5.5	6	6.5	7	7.5	8	8.5	9	9.5	10	10.5	11	11.5	12	12.5	13	13.5	14	14.5	15	15.5	16	16.5	17	17.5	18	18.5	19	19.5	20	20.5	21	21.5	22	22.5	23	23.5	24
CI 0	2583.33	2600	2605.56	2616.67	2622.22	2627.78	2638.89	2650	2661.11	2666.67	2672.22	2683.33	2688.89	2700	2711.11	2716.67	2727.78	2733.33	2744.44	2750	2761.11	2766.67	2772.22	2783.33	2788.89	2794.44	2805.56	2811.11	2822.22	2827.78	2833.33	2844.44	2844.44	2855.56	2866.67	2872.22	2877.78	2883.33	2894.44	2905.56	2911.11	2916.67	2922.22	2933.33	2933.33	2944.44	2955.56	2961.11	2966.67
CI 0.8	2527.78	2550	2561.11	2566.67	2577.78	2588.89	2600	2611.11	2616.67	2627.78	2638.89	2655.56	2655.56	2672.22	2683.33	2688.89	2705.56	2716.67	2722.22	2738.89	2744.44	2755.56	2761.11	2777.78	2788.89	2794.44	2811.11	2816.67	2827.78	2838.89	2850	2861.11	2872.22	2883.33	2894.44	2905.56	2922.22	2927.78	2938.89	2950	2961.11	2977.78	2983.33	3000	3005.56	3016.67	3033.33	3044.44	3055.56
CI 1.6	2400	2427.78	2438.89	2444.44	2455.56	2466.67	2472.22	2483.33	2494.44	2505.56	2516.67	2527.78	2533.33	2544.44	2555.56	2566.67	2577.78	2588.89	2600	2611.11	2622.22	2633.33	2644.44	2655.56	2666.67	2677.78	2688.89	2700	2711.11	2722.22	2733.33	2744.44	2755.56	2766.67	2783.33	2794.44	2811.11	2816.67	2827.78	2844.44	2855.56	2861.11	2872.22	2883.33	2888.89	2905.56	2922.22	2938.89	2950
CI 3.2	2427.78	2461.11	2472.22	2488.89	2500	2511.11	2522.22	2538.89	2555.56	2561.11	2577.78	2588.89	2600	2616.67	2627.78	2638.89	2655.56	2672.22	2677.78	2694.44	2705.56	2716.67	2733.33	2744.44	2755.56	2777.78	2783.33	2800	2811.11	2822.22	2833.33	2850	2855.56	2872.22	2888.89	2900	2916.67	2927.78	2938.89	2950	2966.67	2983.33	2994.44	3005.56	3016.67	3027.78	3044.44	3055.56	3066.67
CI 6.4	2516.67	2550	2555.56	2577.78	2588.89	2605.56	2616.67	2633.33	2644.44	2655.56	2661.11	2683.33	2688.89	2705.56	2716.67	2733.33	2750	2766.67	2783.33	2794.44	2811.11	2822.22	2833.33	2850	2866.67	2877.78	2894.44	2911.11	2927.78	2938.89	2961.11	2966.67	2988.89	3000	3016.67	3033.33	3050	3066.67	3077.78	3094.44	3105.56	3122.22	3144.44	3155.56	3177.78	3188.89	3200	3222.22	3233.33
CI 12.8	2527.78	2550	2566.67	2583.33	2600	2616.67	2633.33	2650	2666.67	2683.33	2694.44	2716.67	2733.33	2744.44	2761.11	2783.33	2800	2816.67	2827.78	2850	2866.67	2894.44	2900	2916.67	2933.33	2950	2977.78	2994.44	3011.11	3027.78	3044.44	3055.56	3066.67	3083.33	3105.56	3116.67	3138.89	3150	3172.22	3183.33	3200	3222.22	3238.89	3255.56	3272.22	3283.33	3300	3327.78	3344.44
CIdelG 0	2227.78	2255.56	2266.67	2283.33	2288.89	2305.56	2322.22	2338.89	2355.56	2366.67	2377.78	2400	2411.11	2427.78	2438.89	2455.56	2472.22	2483.33	2500	2516.67	2527.78	2550	2561.11	2577.78	2588.89	2605.56	2622.22	2633.33	2650	2666.67	2683.33	2700	2711.11	2722.22	2744.44	2761.11	2772.22	2788.89	2800	2816.67	2827.78	2850	2861.11	2883.33	2888.89	2905.56	2922.22	2938.89	2955.56
CIdelG 0.4	2338.89	2383.33	2411.11	2438.89	2461.11	2488.89	2522.22	2550	2577.78	2611.11	2633.33	2661.11	2683.33	2711.11	2744.44	2766.67	2794.44	2822.22	2844.44	2877.78	2905.56	2927.78	2955.56	2983.33	3011.11	3038.89	3066.67	3094.44	3122.22	3150	3177.78	3205.56	3233.33	3255.56	3283.33	3316.67	3338.89	3366.67	3400	3416.67	3444.44	3477.78	3500	3533.33	3550	3577.78	3605.56	3633.33	3655.56
CIdelG 0.8	2211.11	2261.11	2283.33	2311.11	2338.89	2372.22	2394.44	2427.78	2455.56	2483.33	2511.11	2538.89	2566.67	2594.44	2627.78	2650	2683.33	2711.11	2738.89	2777.78	2805.56	2833.33	2861.11	2894.44	2922.22	2955.56	2983.33	3011.11	3044.44	3072.22	3105.56	3133.33	3161.11	3194.44	3222.22	3250	3283.33	3305.56	3338.89	3366.67	3394.44	3422.22	3455.56	3483.33	3511.11	3533.33	3561.11	3588.89	3611.11
CIdelG 1.6	2200	2250	2277.78	2311.11	2344.44	2377.78	2416.67	2450	2483.33	2511.11	2544.44	2583.33	2605.56	2633.33	2677.78	2705.56	2738.89	2772.22	2805.56	2838.89	2872.22	2905.56	2933.33	2966.67	3000	3033.33	3066.67	3094.44	3133.33	3161.11	3188.89	3216.67	3244.44	3277.78	3305.56	3338.89	3361.11	3388.89	3416.67	3444.44	3472.22	3500	3522.22	3550	3572.22	3600	3622.22	3655.56	3672.22
CIdelG 3.2	2200	2244.44	2272.22	2300	2333.33	2366.67	2400	2438.89	2472.22	2505.56	2533.33	2566.67	2600	2633.33	2666.67	2694.44	2733.33	2766.67	2800	2833.33	2866.67	2900	2927.78	2966.67	2994.44	3027.78	3061.11	3094.44	3127.78	3161.11	3194.44	3222.22	3261.11	3283.33	3322.22	3355.56	3388.89	3416.67	3450	3477.78	3511.11	3544.44	3572.22	3605.56	3633.33	3661.11	3694.44	3722.22	3750
CIdelG 6.4	2233.33	2283.33	2311.11	2344.44	2377.78	2411.11	2438.89	2477.78	2511.11	2544.44	2588.89	2616.67	2650	2683.33	2722.22	2755.56	2794.44	2827.78	2866.67	2900	2933.33	2966.67	3000	3038.89	3072.22	3105.56	3144.44	3172.22	3211.11	3244.44	3272.22	3305.56	3333.33	3366.67	3400	3427.78	3472.22	3494.44	3522.22	3550	3583.33	3605.56	3627.78	3661.11	3677.78	3705.56	3744.44	3783.33	3833.33
CIdelD2 0	2194.44	2216.67	2222.22	2227.78	2233.33	2250	2255.56	2266.67	2272.22	2283.33	2288.89	2300	2311.11	2322.22	2333.33	2338.89	2350	2361.11	2372.22	2383.33	2388.89	2405.56	2411.11	2422.22	2433.33	2444.44	2455.56	2466.67	2477.78	2488.89	2500	2511.11	2516.67	2533.33	2544.44	2555.56	2572.22	2577.78	2594.44	2600	2611.11	2622.22	2638.89	2650	2655.56	2672.22	2683.33	2694.44	2705.56
CIdelD2 0.8	2172.22	2194.44	2200	2205.56	2211.11	2222.22	2233.33	2238.89	2244.44	2250	2261.11	2266.67	2277.78	2288.89	2300	2305.56	2311.11	2322.22	2333.33	2338.89	2350	2355.56	2366.67	2377.78	2383.33	2394.44	2405.56	2416.67	2422.22	2427.78	2444.44	2450	2455.56	2472.22	2477.78	2488.89	2505.56	2511.11	2522.22	2527.78	2538.89	2550	2566.67	2577.78	2588.89	2605.56	2616.67	2622.22	2633.33
CIdelD2 1.6	2172.22	2188.89	2194.44	2205.56	2211.11	2222.22	2227.78	2238.89	2250	2261.11	2266.67	2283.33	2283.33	2300	2305.56	2316.67	2327.78	2338.89	2350	2361.11	2366.67	2377.78	2383.33	2400	2405.56	2416.67	2427.78	2433.33	2444.44	2455.56	2466.67	2477.78	2483.33	2500	2505.56	2516.67	2527.78	2538.89	2555.56	2555.56	2572.22	2588.89	2594.44	2605.56	2616.67	2627.78	2644.44	2655.56	2666.67
CIdelD2 3.2	2211.11	2238.89	2244.44	2244.44	2255.56	2272.22	2277.78	2288.89	2300	2305.56	2322.22	2333.33	2338.89	2350	2361.11	2377.78	2388.89	2400	2411.11	2422.22	2433.33	2444.44	2455.56	2472.22	2483.33	2488.89	2500	2511.11	2527.78	2538.89	2550	2555.56	2572.22	2583.33	2588.89	2605.56	2616.67	2622.22	2638.89	2650	2661.11	2677.78	2683.33	2700	2711.11	2722.22	2733.33	2750	2761.11
CIdelD2 6.4	2205.56	2233.33	2244.44	2250	2261.11	2277.78	2277.78	2294.44	2305.56	2311.11	2327.78	2338.89	2350	2361.11	2366.67	2383.33	2388.89	2405.56	2411.11	2427.78	2438.89	2450	2461.11	2472.22	2488.89	2500	2511.11	2527.78	2533.33	2544.44	2561.11	2572.22	2588.89	2600	2611.11	2627.78	2638.89	2650	2666.67	2672.22	2688.89	2705.56	2711.11	2727.78	2738.89	2750	2766.67	2772.22	2783.33
time	0	0.333333	0.666667	1	1.33333	1.66667	2	2.33333	2.66667	3	3.33333	3.66667	4	4.33333	4.66667	5	5.33333	5.66667	6	6.33333	6.66667	7	7.33333	7.66667	8	8.33333	8.66667	9	9.33333	9.66667	10	10.3333	10.6667	11	11.3333	11.6667	12	12.3333	12.6667	13	13.3333	13.6667	14	14.3333	14.6667	15	15.3333	15.6667	16
CIdelD2	2405.56	2411.11	2422.22	2427.78	2433.33	2438.89	2444.44	2461.11	2455.56	2466.67	2472.22	2477.78	2483.33	2494.44	2500	2500	2505.56	2516.67	2522.22	2527.78	2527.78	2538.89	2544.44	2550	2550	2561.11	2566.67	2572.22	2577.78	2583.33	2588.89	2594.44	2605.56	2605.56	2611.11	2616.67	2622.22	2627.78	2633.33	2638.89	2644.44	2655.56	2655.56	2661.11	2666.67	2672.22	2683.33	2688.89	2694.44
CIdelD+13uM DNA	2544.44	2555.56	2572.22	2588.89	2594.44	2600	2616.67	2627.78	2627.78	2644.44	2650	2655.56	2666.67	2683.33	2694.44	2694.44	2705.56	2716.67	2722.22	2750	2738.89	2750	2755.56	2772.22	2777.78	2788.89	2788.89	2800	2811.11	2822.22	2822.22	2833.33	2844.44	2844.44	2861.11	2872.22	2872.22	2877.78	2894.44	2900	2905.56	2922.22	2922.22	2933.33	2938.89	2950	2961.11	2972.22	2972.22
CI	2394.44	2405.56	2411.11	2416.67	2427.78	2433.33	2438.89	2444.44	2444.44	2455.56	2455.56	2461.11	2466.67	2477.78	2483.33	2488.89	2483.33	2494.44	2494.44	2500	2505.56	2511.11	2516.67	2522.22	2522.22	2533.33	2533.33	2538.89	2544.44	2544.44	2550	2555.56	2561.11	2561.11	2566.67	2572.22	2577.78	2583.33	2588.89	2594.44	2594.44	2600	2600	2611.11	2611.11	2616.67	2627.78	2633.33	2627.78
time	0	0.25	0.5	0.75	1	1.25	1.5	1.75	2	2.25	2.5	2.75	3	3.25	3.5	3.75	4	4.25	4.5	4.75	5	5.25	5.5	5.75	6	6.25	6.5	6.75	7	7.25	7.5	7.75	8	8.25	8.5	8.75	9	9.25	9.5	9.75	10	10.25	10.5	10.75	11	11.25	11.5	11.75	12
CIdelG	2477.78	2511.11	2527.78	2544.44	2555.56	2572.22	2577.78	2588.89	2600	2611.11	2622.22	2633.33	2644.44	2655.56	2666.67	2677.78	2683.33	2694.44	2700	2716.67	2727.78	2733.33	2744.44	2755.56	2766.67	2772.22	2783.33	2794.44	2805.56	2811.11	2827.78	2833.33	2844.44	2855.56	2861.11	2877.78	2883.33	2894.44	2905.56	2911.11	2922.22	2933.33	2950	2955.56	2961.11	2966.67	2983.33	2988.89	3000
CIdelG+13uM DNA	2866.67	2933.33	2966.67	3005.56	3027.78	3061.11	3100	3122.22	3155.56	3177.78	3200	3244.44	3261.11	3283.33	3316.67	3338.89	3366.67	3400	3433.33	3455.56	3477.78	3511.11	3538.89	3566.67	3594.44	3622.22	3650	3677.78	3705.56	3733.33	3755.56	3788.89	3816.67	3838.89	3866.67	3894.44	3922.22	3944.44	3972.22	3988.89	4033.33	4055.56	4083.33	4111.11	4133.33	4150	4183.33	4200	4238.89
CIdelD2	2761.11	2783.33	2794.44	2794.44	2800	2800	2811.11	2811.11	2816.67	2816.67	2822.22	2822.22	2827.78	2833.33	2838.89	2844.44	2850	2855.56	2855.56	2855.56	2866.67	2866.67	2877.78	2877.78	2883.33	2888.89	2888.89	2888.89	2900	2900	2900	2911.11	2911.11	2922.22	2922.22	2922.22	2927.78	2927.78	2933.33	2938.89	2944.44	2950	2950	2955.56	2955.56	2961.11	2961.11	2966.67	2972.22
CIdelD+13uM DNA	2866.67	2883.33	2894.44	2900	2911.11	2916.67	2927.78	2927.78	2938.89	2933.33	2938.89	2944.44	2950	2961.11	2966.67	2972.22	2977.78	2983.33	2994.44	2988.89	3005.56	3011.11	3022.22	3016.67	3027.78	3027.78	3038.89	3044.44	3050	3055.56	3055.56	3072.22	3077.78	3083.33	3094.44	3094.44	3100	3111.11	3116.67	3122.22	3133.33	3138.89	3144.44	3150	3155.56	3166.67	3172.22	3172.22	3177.78
CI	2833.33	2838.89	2844.44	2850	2850	2855.56	2855.56	2861.11	2861.11	2861.11	2866.67	2866.67	2872.22	2877.78	2877.78	2883.33	2877.78	2883.33	2888.89	2883.33	2894.44	2894.44	2900	2900	2905.56	2900	2905.56	2905.56	2905.56	2911.11	2916.67	2922.22	2922.22	2927.78	2922.22	2927.78	2933.33	2933.33	2933.33	2938.89	2938.89	2938.89	2944.44	2944.44	2955.56	2955.56	2961.11	2961.11	2961.11
time	0	0.25	0.5	0.75	1	1.25	1.5	1.75	2	2.25	2.5	2.75	3	3.25	3.5	3.75	4	4.25	4.5	4.75	5	5.25	5.5	5.75	6	6.25	6.5	6.75	7	7.25	7.5	7.75	8	8.25	8.5	8.75	9	9.25	9.5	9.75	10	10.25	10.5	10.75	11	11.25	11.5	11.75	12
CIdelG	2400	2416.67	2422.22	2438.89	2455.56	2466.67	2477.78	2488.89	2494.44	2511.11	2522.22	2533.33	2544.44	2550	2566.67	2572.22	2588.89	2594.44	2605.56	2616.67	2627.78	2633.33	2650	2661.11	2677.78	2683.33	2700	2705.56	2716.67	2727.78	2738.89	2750	2761.11	2772.22	2788.89	2800	2811.11	2816.67	2827.78	2844.44	2850	2866.67	2872.22	2894.44	2900	2911.11	2922.22	2927.78	2944.44
CIdelG+13uM DNA	2661.11	2700	2727.78	2755.56	2783.33	2800	2827.78	2855.56	2877.78	2900	2933.33	2961.11	2977.78	3000	3022.22	3044.44	3066.67	3088.89	3111.11	3138.89	3155.56	3183.33	3211.11	3233.33	3255.56	3277.78	3305.56	3327.78	3350	3372.22	3394.44	3411.11	3438.89	3461.11	3483.33	3500	3527.78	3544.44	3572.22	3594.44	3616.67	3633.33	3655.56	3683.33	3694.44	3716.67	3738.89	3755.56	3777.78
CIdelD2	2505.56	2511.11	2522.22	2522.22	2533.33	2538.89	2544.44	2550	2550	2555.56	2566.67	2572.22	2577.78	2577.78	2583.33	2588.89	2594.44	2600	2605.56	2611.11	2611.11	2616.67	2622.22	2633.33	2633.33	2638.89	2638.89	2650	2650	2655.56	2661.11	2666.67	2666.67	2672.22	2677.78	2677.78	2688.89	2688.89	2694.44	2700	2700	2711.11	2711.11	2716.67	2716.67	2722.22	2727.78	2733.33	2738.89
CIdelD+13uM DNA	2566.67	2583.33	2588.89	2605.56	2611.11	2627.78	2638.89	2644.44	2650	2661.11	2672.22	2683.33	2694.44	2700	2700	2700	2711.11	2722.22	2727.78	2738.89	2744.44	2744.44	2761.11	2761.11	2772.22	2772.22	2783.33	2788.89	2800	2811.11	2811.11	2822.22	2827.78	2838.89	2844.44	2844.44	2855.56	2861.11	2866.67	2883.33	2888.89	2894.44	2900	2911.11	2916.67	2933.33	2933.33	2938.89	2944.44
CI	2438.89	2444.44	2450	2450	2455.56	2455.56	2461.11	2472.22	2466.67	2477.78	2477.78	2477.78	2488.89	2488.89	2494.44	2494.44	2500	2505.56	2505.56	2511.11	2511.11	2516.67	2516.67	2522.22	2522.22	2522.22	2527.78	2533.33	2533.33	2533.33	2538.89	2538.89	2544.44	2550	2544.44	2550	2555.56	2555.56	2561.11	2566.67	2566.67	2566.67	2566.67	2577.78	2577.78	2577.78	2577.78	2583.33	2583.33
time	0	0.25	0.5	0.75	1	1.25	1.5	1.75	2	2.25	2.5	2.75	3	3.25	3.5	3.75	4	4.25	4.5	4.75	5	5.25	5.5	5.75	6	6.25	6.5	6.75	7	7.25	7.5	7.75	8	8.25	8.5	8.75	9	9.25	9.5	9.75	10	10.25	10.5	10.75	11	11.25	11.5	11.75	12
CIdelG	2638.89	2666.67	2677.78	2688.89	2694.44	2700	2711.11	2716.67	2722.22	2727.78	2733.33	2744.44	2750	2761.11	2766.67	2772.22	2777.78	2783.33	2788.89	2794.44	2805.56	2811.11	2816.67	2822.22	2827.78	2833.33	2838.89	2844.44	2855.56	2861.11	2861.11	2872.22	2877.78	2883.33	2888.89	2894.44	2905.56	2911.11	2911.11	2916.67	2922.22	2933.33	2938.89	2938.89	2944.44	2944.44	2961.11	2961.11	2966.67
CIdelG+13uM DNA	2655.56	2694.44	2716.67	2744.44	2761.11	2766.67	2783.33	2800	2816.67	2827.78	2850	2861.11	2872.22	2894.44	2905.56	2927.78	2938.89	2944.44	2961.11	2977.78	2983.33	2994.44	3016.67	3022.22	3027.78	3038.89	3055.56	3061.11	3083.33	3088.89	3105.56	3122.22	3138.89	3144.44	3166.67	3183.33	3194.44	3211.11	3216.67	3233.33	3255.56	3266.67	3283.33	3288.89	3311.11	3316.67	3333.33	3344.44	3361.11
[truncated: 351 more columns]
