# Supplementary material for: Molecular mechanism of condensin I activation by KIF4A
Source: EMBO J. 2024 Dec 17;44(3):682–704. doi: 10.1038/s44318-024-00340-w (PMC11790958; doi:10.1038/s44318-024-00340-w)
Supplement: Supplementary file 4 — Source data Fig. 1 [file 44318_2024_340_MOESM4_ESM.zip › Figure 1/1D/README.txt]

File 1D_emsa_CItet_50bp.tif is raw, uncropped SDS page gel image in tif format.
File 1D_emsa_CItet_50bp_crop.pdf is a pdf illustrating the cropping regions used in Fig. 1D.
