# Supplementary material for: Molecular mechanism of condensin I activation by KIF4A
Source: EMBO J. 2024 Dec 17;44(3):682–704. doi: 10.1038/s44318-024-00340-w (PMC11790958; doi:10.1038/s44318-024-00340-w)
Supplement: Supplementary file 5 — Source data Fig. 2 [file 44318_2024_340_MOESM5_ESM.zip]

Archive with 10 entries (7 files):
- Figure 2/.DS_Store
- Figure 2/2A/
- Figure 2/2A/2a_SDS_gel.tif
- Figure 2/2A/2a_SDS_gel_crop.pdf
- Figure 2/2A/2a_specific_mutant_ATPase_data.xlsx
- Figure 2/2A/README.txt
- Figure 2/2D/
- Figure 2/2D/2D_NCAPD2pep_FP.xlsx
- Figure 2/2G/
- Figure 2/2G/2G_NCAPHpep_FP.xlsx
