# Supplementary material for: Molecular mechanism of condensin I activation by KIF4A
Source: EMBO J. 2024 Dec 17;44(3):682–704. doi: 10.1038/s44318-024-00340-w (PMC11790958; doi:10.1038/s44318-024-00340-w)
Supplement: Supplementary file 5 — Source data Fig. 2 [file 44318_2024_340_MOESM5_ESM.zip › Figure 2/2A/2a_specific_mutant_ATPase_data.xlsx]

## Sheet: pooled data
	fit ATPase rate
sample number	1	2	3	4	5	6	7	8	9	10	11	12	13	14	15	16	17
N	17	8	8	5	5	4	4	4	4	6	5	5	5	3	4	5	3
	CI pentmer	CIdelG	CIdeG + 2xG	CIdelG,SB	CIdelG,SB +G	CidelG+Gpm1	CidelG+Gpm2	Gpm1	Gpm2	CIdelG + 2xGdelC	GdelC	CINdelH	CID2delC	CID2delC_NdelC	CIQNdelH	CIQD2delC	CIQD2delC_NdelC
	15.57	41.51	16.73	43.35	42.66	14.97	12.53	0.9842	0.9198	12.49	1.255	31.51	18.72	27.77	2.754	2.28	1.298
	10.01	40.88	9.592	43.61	46.65	14.6	10.89	0.9454	0.7497	9.35	-0.8788	26.45	17.77	31.44	2.434	1.756	1.091
	12.41	37.64	10.63	44.42	45.09	16.33	8.967	0.8171	0.507	12.43	0.7939	25.56	18.43	28.88	3.382	1.761	0.2278
	14.24	36.48	13.74	47.15	49.01	12.57	10	-0.6627	-0.3561	8.073	0.1829	25.96	18.61		1.856	2.381
	15.6889	43.86	21.46	39.38	39.53					20.43	-0.8256	26.04	24.78			0.5601
	12.45	59.55	16.96							7.05
	8.942	53.09	20.15
	11.79	45.14	18.32
	12.05
	14.2
	11.93
	14.04
	10.66
	10.74
	10.73
	14.03
	14.21

## Sheet: GdelC
Date: 26/07/2022
time (min)	0	0.333333	0.666667	1	1.33333	1.66667	2	2.33333	2.66667	3	3.33333	3.66667	4	4.33333	4.66667	5	5.33333	5.66667	6	6.33333	6.66667	7	7.33333	7.66667	8	8.33333	8.66667	9	9.33333	9.66667	10	10.3333	10.6667	11	11.3333	11.6667	12	12.3333	12.6667	13	13.3333	13.6667	14	14.3333	14.6667	15	15.3333	15.6667	16
CI pentmer	0.483	0.484	0.486	0.487	0.488	0.49	0.49	0.492	0.493	0.494	0.495	0.496	0.497	0.498	0.499	0.5	0.5	0.502	0.503	0.503	0.505	0.505	0.507	0.508	0.508	0.51	0.511	0.512	0.513	0.514	0.515	0.516	0.516	0.518	0.519	0.52	0.521	0.522	0.523	0.523	0.524	0.526	0.526	0.528	0.528	0.529	0.53	0.532	0.532
CI tetramer	0.461	0.465	0.468	0.471	0.473	0.476	0.479	0.482	0.483	0.486	0.488	0.491	0.493	0.496	0.498	0.501	0.503	0.505	0.508	0.51	0.513	0.516	0.518	0.521	0.523	0.526	0.529	0.531	0.533	0.537	0.539	0.542	0.544	0.547	0.549	0.552	0.555	0.557	0.56	0.563	0.564	0.567	0.57	0.573	0.575	0.577	0.58	0.582	0.585
CI tetramer + 2xG	0.449	0.451	0.453	0.453	0.454	0.456	0.457	0.458	0.459	0.46	0.461	0.463	0.464	0.464	0.465	0.467	0.468	0.468	0.469	0.47	0.472	0.472	0.474	0.475	0.475	0.476	0.478	0.478	0.479	0.481	0.482	0.483	0.484	0.486	0.486	0.486	0.488	0.489	0.49	0.491	0.492	0.494	0.494	0.495	0.496	0.497	0.499	0.499	0.5
CI tetramer + 2xGdelC	0.443	0.446	0.448	0.449	0.449	0.451	0.451	0.452	0.453	0.454	0.454	0.456	0.456	0.457	0.458	0.459	0.46	0.46	0.461	0.462	0.463	0.464	0.464	0.466	0.466	0.467	0.467	0.468	0.469	0.47	0.471	0.472	0.473	0.474	0.474	0.474	0.476	0.476	0.477	0.478	0.478	0.48	0.48	0.482	0.482	0.483	0.485	0.485	0.486
G	0.446	0.448	0.449	0.45	0.449	0.451	0.451	0.451	0.452	0.453	0.453	0.454	0.454	0.454	0.454	0.456	0.455	0.456	0.456	0.456	0.456	0.456	0.456	0.457	0.456	0.456	0.456	0.456	0.456	0.456	0.456	0.456	0.456	0.456	0.457	0.457	0.458	0.458	0.458	0.458	0.457	0.458	0.457	0.457	0.457	0.456	0.457	0.456	0.456
GdelC	0.446	0.449	0.45	0.45	0.449	0.451	0.451	0.451	0.451	0.452	0.451	0.452	0.452	0.453	0.451	0.453	0.453	0.452	0.453	0.453	0.453	0.453	0.453	0.454	0.454	0.454	0.454	0.454	0.455	0.456	0.455	0.456	0.455	0.456	0.456	0.455	0.456	0.456	0.456	0.456	0.456	0.456	0.456	0.457	0.457	0.456	0.457	0.456	0.457
Buffer	0.441	0.443	0.444	0.444	0.444	0.445	0.446	0.446	0.446	0.446	0.446	0.447	0.447	0.447	0.447	0.447	0.448	0.447	0.448	0.447	0.448	0.448	0.448	0.449	0.449	0.448	0.449	0.449	0.449	0.45	0.45	0.45	0.451	0.45	0.452	0.451	0.452	0.452	0.452	0.452	0.452	0.452	0.452	0.452	0.453	0.452	0.453	0.453	0.452
Date: 26/07/2022
time (min)	0	0.333333	0.666667	1	1.33333	1.66667	2	2.33333	2.66667	3	3.33333	3.66667	4	4.33333	4.66667	5	5.33333	5.66667	6	6.33333	6.66667	7	7.33333	7.66667	8	8.33333	8.66667	9	9.33333	9.66667	10	10.3333	10.6667	11	11.3333	11.6667	12	12.3333	12.6667	13	13.3333	13.6667	14	14.3333	14.6667	15	15.3333	15.6667	16
CI pentmer	0.401	0.401	0.401	0.403	0.403	0.404	0.404	0.405	0.406	0.406	0.407	0.408	0.408	0.408	0.409	0.411	0.41	0.41	0.412	0.412	0.413	0.414	0.414	0.415	0.416	0.417	0.417	0.419	0.419	0.419	0.422	0.421	0.421	0.422	0.422	0.424	0.423	0.424	0.425	0.425	0.426	0.426	0.427	0.428	0.429	0.429	0.43	0.43	0.431
CI tetramer	0.586	0.59	0.593	0.597	0.599	0.602	0.605	0.606	0.607	0.609	0.61	0.611	0.614	0.616	0.616	0.618	0.622	0.622	0.627	0.629	0.631	0.634	0.637	0.641	0.642	0.645	0.647	0.65	0.653	0.655	0.657	0.658	0.66	0.662	0.664	0.666	0.667	0.67	0.671	0.674	0.676	0.677	0.68	0.683	0.686	0.688	0.692	0.693	0.695
CI tetramer + 2xG	0.423	0.422	0.423	0.424	0.424	0.425	0.426	0.427	0.428	0.428	0.429	0.431	0.43	0.43	0.432	0.433	0.433	0.433	0.434	0.435	0.435	0.436	0.436	0.437	0.437	0.438	0.439	0.44	0.44	0.441	0.441	0.442	0.443	0.443	0.443	0.444	0.445	0.446	0.446	0.446	0.447	0.448	0.449	0.449	0.45	0.451	0.451	0.452	0.452
CI tetramer + 2xGdelC	0.397	0.397	0.398	0.399	0.4	0.4	0.401	0.402	0.402	0.403	0.404	0.405	0.404	0.405	0.406	0.407	0.407	0.406	0.409	0.409	0.409	0.41	0.41	0.411	0.411	0.412	0.413	0.414	0.415	0.415	0.415	0.415	0.417	0.418	0.418	0.42	0.42	0.421	0.422	0.421	0.422	0.423	0.424	0.424	0.425	0.425	0.425	0.427	0.428
G	0.394	0.393	0.395	0.396	0.394	0.394	0.395	0.396	0.395	0.395	0.396	0.396	0.396	0.396	0.397	0.397	0.396	0.396	0.398	0.397	0.397	0.397	0.397	0.397	0.397	0.398	0.398	0.398	0.398	0.398	0.398	0.399	0.399	0.399	0.398	0.4	0.399	0.399	0.399	0.398	0.399	0.4	0.4	0.4	0.4	0.4	0.4	0.4	0.4
GdelC	0.393	0.392	0.394	0.397	0.398	0.399	0.4	0.4	0.405	0.412	0.42	0.428	0.432	0.434	0.436	0.437	0.437	0.434	0.438	0.438	0.439	0.44	0.44	0.435	0.405	0.397	0.395	0.395	0.395	0.395	0.395	0.395	0.397	0.396	0.395	0.398	0.398	0.4	0.399	0.397	0.396	0.395	0.395	0.396	0.396	0.396	0.396	0.396	0.396
Date: 28/07/2022
time (min)	0	0.333333	0.666667	1	1.33333	1.66667	2	2.33333	2.66667	3	3.33333	3.66667	4	4.33333	4.66667	5	5.33333	5.66667	6	6.33333	6.66667	7	7.33333	7.66667	8	8.33333	8.66667	9	9.33333	9.66667	10	10.3333	10.6667	11	11.3333	11.6667	12	12.3333	12.6667	13	13.3333	13.6667	14	14.3333	14.6667	15	15.3333	15.6667	16
CI pentmer	0.479	0.48	0.48	0.482	0.483	0.483	0.485	0.485	0.486	0.486	0.487	0.489	0.489	0.49	0.491	0.492	0.492	0.493	0.494	0.495	0.496	0.497	0.498	0.498	0.499	0.5	0.501	0.501	0.503	0.504	0.504	0.505	0.505	0.506	0.507	0.509	0.509	0.51	0.51	0.511	0.512	0.512	0.512	0.514	0.515	0.515	0.516	0.517	0.517
CI tetramer	0.463	0.466	0.469	0.473	0.474	0.477	0.479	0.481	0.484	0.485	0.488	0.49	0.492	0.494	0.497	0.5	0.501	0.503	0.506	0.508	0.511	0.513	0.516	0.518	0.52	0.524	0.526	0.528	0.531	0.532	0.535	0.538	0.539	0.542	0.544	0.547	0.549	0.552	0.554	0.556	0.558	0.561	0.562	0.566	0.568	0.57	0.573	0.575	0.577
CI tetramer + 2xG	0.45	0.45	0.451	0.452	0.453	0.454	0.455	0.456	0.457	0.458	0.458	0.46	0.46	0.461	0.461	0.463	0.462	0.463	0.464	0.465	0.466	0.466	0.466	0.468	0.468	0.47	0.47	0.471	0.471	0.472	0.472	0.473	0.474	0.475	0.476	0.476	0.477	0.478	0.478	0.479	0.48	0.481	0.481	0.482	0.483	0.483	0.484	0.485	0.485
CI tetramer + 2xGdelC	0.439	0.439	0.441	0.442	0.444	0.444	0.444	0.446	0.446	0.446	0.447	0.448	0.449	0.45	0.451	0.452	0.452	0.453	0.454	0.455	0.456	0.456	0.457	0.458	0.459	0.461	0.461	0.462	0.462	0.464	0.464	0.465	0.465	0.467	0.466	0.468	0.469	0.47	0.47	0.47	0.472	0.473	0.473	0.474	0.474	0.475	0.476	0.477	0.478
G	0.448	0.448	0.448	0.45	0.45	0.45	0.451	0.451	0.451	0.451	0.451	0.451	0.452	0.45	0.452	0.452	0.451	0.451	0.451	0.451	0.452	0.452	0.452	0.452	0.452	0.452	0.453	0.453	0.453	0.452	0.453	0.453	0.453	0.453	0.453	0.454	0.454	0.454	0.454	0.454	0.453	0.455	0.454	0.454	0.454	0.454	0.454	0.454	0.454
GdelC	0.45	0.451	0.451	0.452	0.452	0.452	0.452	0.452	0.452	0.452	0.453	0.453	0.453	0.453	0.453	0.454	0.454	0.454	0.454	0.454	0.455	0.453	0.455	0.455	0.454	0.455	0.454	0.456	0.455	0.455	0.455	0.456	0.455	0.456	0.454	0.456	0.455	0.456	0.455	0.455	0.455	0.455	0.456	0.456	0.456	0.456	0.456	0.457	0.456
Convert to Pi per molecule
standard curve slope	0.0036
protein concentation	0.05
time (min)	0	0.333333	0.666667	1	1.33333	1.66667	2	2.33333	2.66667	3	3.33333	3.66667	4	4.33333	4.66667	5	5.33333	5.66667	6	6.33333	6.66667	7	7.33333	7.66667	8	8.33333	8.66667	9	9.33333	9.66667	10	10.3333	10.6667	11	11.3333	11.6667	12	12.3333	12.6667	13	13.3333	13.6667	14	14.3333	14.6667	15	15.3333	15.6667	16
CI pentmer	2683.33	2688.89	2700	2705.56	2711.11	2722.22	2722.22	2733.33	2738.89	2744.44	2750	2755.56	2761.11	2766.67	2772.22	2777.78	2777.78	2788.89	2794.44	2794.44	2805.56	2805.56	2816.67	2822.22	2822.22	2833.33	2838.89	2844.44	2850	2855.56	2861.11	2866.67	2866.67	2877.78	2883.33	2888.89	2894.44	2900	2905.56	2905.56	2911.11	2922.22	2922.22	2933.33	2933.33	2938.89	2944.44	2955.56	2955.56
CI tetramer	2561.11	2583.33	2600	2616.67	2627.78	2644.44	2661.11	2677.78	2683.33	2700	2711.11	2727.78	2738.89	2755.56	2766.67	2783.33	2794.44	2805.56	2822.22	2833.33	2850	2866.67	2877.78	2894.44	2905.56	2922.22	2938.89	2950	2961.11	2983.33	2994.44	3011.11	3022.22	3038.89	3050	3066.67	3083.33	3094.44	3111.11	3127.78	3133.33	3150	3166.67	3183.33	3194.44	3205.56	3222.22	3233.33	3250
CI tetramer + 2xG	2494.44	2505.56	2516.67	2516.67	2522.22	2533.33	2538.89	2544.44	2550	2555.56	2561.11	2572.22	2577.78	2577.78	2583.33	2594.44	2600	2600	2605.56	2611.11	2622.22	2622.22	2633.33	2638.89	2638.89	2644.44	2655.56	2655.56	2661.11	2672.22	2677.78	2683.33	2688.89	2700	2700	2700	2711.11	2716.67	2722.22	2727.78	2733.33	2744.44	2744.44	2750	2755.56	2761.11	2772.22	2772.22	2777.78
CI tetramer + 2xGdelC	2461.11	2477.78	2488.89	2494.44	2494.44	2505.56	2505.56	2511.11	2516.67	2522.22	2522.22	2533.33	2533.33	2538.89	2544.44	2550	2555.56	2555.56	2561.11	2566.67	2572.22	2577.78	2577.78	2588.89	2588.89	2594.44	2594.44	2600	2605.56	2611.11	2616.67	2622.22	2627.78	2633.33	2633.33	2633.33	2644.44	2644.44	2650	2655.56	2655.56	2666.67	2666.67	2677.78	2677.78	2683.33	2694.44	2694.44	2700
G	2477.78	2488.89	2494.44	2500	2494.44	2505.56	2505.56	2505.56	2511.11	2516.67	2516.67	2522.22	2522.22	2522.22	2522.22	2533.33	2527.78	2533.33	2533.33	2533.33	2533.33	2533.33	2533.33	2538.89	2533.33	2533.33	2533.33	2533.33	2533.33	2533.33	2533.33	2533.33	2533.33	2533.33	2538.89	2538.89	2544.44	2544.44	2544.44	2544.44	2538.89	2544.44	2538.89	2538.89	2538.89	2533.33	2538.89	2533.33	2533.33
GdelC	2477.78	2494.44	2500	2500	2494.44	2505.56	2505.56	2505.56	2505.56	2511.11	2505.56	2511.11	2511.11	2516.67	2505.56	2516.67	2516.67	2511.11	2516.67	2516.67	2516.67	2516.67	2516.67	2522.22	2522.22	2522.22	2522.22	2522.22	2527.78	2533.33	2527.78	2533.33	2527.78	2533.33	2533.33	2527.78	2533.33	2533.33	2533.33	2533.33	2533.33	2533.33	2533.33	2538.89	2538.89	2533.33	2538.89	2533.33	2538.89
Buffer	2450	2461.11	2466.67	2466.67	2466.67	2472.22	2477.78	2477.78	2477.78	2477.78	2477.78	2483.33	2483.33	2483.33	2483.33	2483.33	2488.89	2483.33	2488.89	2483.33	2488.89	2488.89	2488.89	2494.44	2494.44	2488.89	2494.44	2494.44	2494.44	2500	2500	2500	2505.56	2500	2511.11	2505.56	2511.11	2511.11	2511.11	2511.11	2511.11	2511.11	2511.11	2511.11	2516.67	2511.11	2516.67	2516.67	2511.11
time (min)	0	0.333333	0.666667	1	1.33333	1.66667	2	2.33333	2.66667	3	3.33333	3.66667	4	4.33333	4.66667	5	5.33333	5.66667	6	6.33333	6.66667	7	7.33333	7.66667	8	8.33333	8.66667	9	9.33333	9.66667	10	10.3333	10.6667	11	11.3333	11.6667	12	12.3333	12.6667	13	13.3333	13.6667	14	14.3333	14.6667	15	15.3333	15.6667	16
CI pentmer	2227.78	2227.78	2227.78	2238.89	2238.89	2244.44	2244.44	2250	2255.56	2255.56	2261.11	2266.67	2266.67	2266.67	2272.22	2283.33	2277.78	2277.78	2288.89	2288.89	2294.44	2300	2300	2305.56	2311.11	2316.67	2316.67	2327.78	2327.78	2327.78	2344.44	2338.89	2338.89	2344.44	2344.44	2355.56	2350	2355.56	2361.11	2361.11	2366.67	2366.67	2372.22	2377.78	2383.33	2383.33	2388.89	2388.89	2394.44
CI tetramer	3255.56	3277.78	3294.44	3316.67	3327.78	3344.44	3361.11	3366.67	3372.22	3383.33	3388.89	3394.44	3411.11	3422.22	3422.22	3433.33	3455.56	3455.56	3483.33	3494.44	3505.56	3522.22	3538.89	3561.11	3566.67	3583.33	3594.44	3611.11	3627.78	3638.89	3650	3655.56	3666.67	3677.78	3688.89	3700	3705.56	3722.22	3727.78	3744.44	3755.56	3761.11	3777.78	3794.44	3811.11	3822.22	3844.44	3850	3861.11
CI tetramer + 2xG	2350	2344.44	2350	2355.56	2355.56	2361.11	2366.67	2372.22	2377.78	2377.78	2383.33	2394.44	2388.89	2388.89	2400	2405.56	2405.56	2405.56	2411.11	2416.67	2416.67	2422.22	2422.22	2427.78	2427.78	2433.33	2438.89	2444.44	2444.44	2450	2450	2455.56	2461.11	2461.11	2461.11	2466.67	2472.22	2477.78	2477.78	2477.78	2483.33	2488.89	2494.44	2494.44	2500	2505.56	2505.56	2511.11	2511.11
CI tetramer + 2xGdelC	2205.56	2205.56	2211.11	2216.67	2222.22	2222.22	2227.78	2233.33	2233.33	2238.89	2244.44	2250	2244.44	2250	2255.56	2261.11	2261.11	2255.56	2272.22	2272.22	2272.22	2277.78	2277.78	2283.33	2283.33	2288.89	2294.44	2300	2305.56	2305.56	2305.56	2305.56	2316.67	2322.22	2322.22	2333.33	2333.33	2338.89	2344.44	2338.89	2344.44	2350	2355.56	2355.56	2361.11	2361.11	2361.11	2372.22	2377.78
G	2188.89	2183.33	2194.44	2200	2188.89	2188.89	2194.44	2200	2194.44	2194.44	2200	2200	2200	2200	2205.56	2205.56	2200	2200	2211.11	2205.56	2205.56	2205.56	2205.56	2205.56	2205.56	2211.11	2211.11	2211.11	2211.11	2211.11	2211.11	2216.67	2216.67	2216.67	2211.11	2222.22	2216.67	2216.67	2216.67	2211.11	2216.67	2222.22	2222.22	2222.22	2222.22	2222.22	2222.22	2222.22	2222.22
GdelC	2183.33	2177.78	2188.89	2205.56	2211.11	2216.67	2222.22	2222.22	2250	2288.89	2333.33	2377.78	2400	2411.11	2422.22	2427.78	2427.78	2411.11	2433.33	2433.33	2438.89	2444.44	2444.44	2416.67	2250	2205.56	2194.44	2194.44	2194.44	2194.44	2194.44	2194.44	2205.56	2200	2194.44	2211.11	2211.11	2222.22	2216.67	2205.56	2200	2194.44	2194.44	2200	2200	2200	2200	2200	2200
time (min)	0	0.333333	0.666667	1	1.33333	1.66667	2	2.33333	2.66667	3	3.33333	3.66667	4	4.33333	4.66667	5	5.33333	5.66667	6	6.33333	6.66667	7	7.33333	7.66667	8	8.33333	8.66667	9	9.33333	9.66667	10	10.3333	10.6667	11	11.3333	11.6667	12	12.3333	12.6667	13	13.3333	13.6667	14	14.3333	14.6667	15	15.3333	15.6667	16
CI pentmer	2661.11	2666.67	2666.67	2677.78	2683.33	2683.33	2694.44	2694.44	2700	2700	2705.56	2716.67	2716.67	2722.22	2727.78	2733.33	2733.33	2738.89	2744.44	2750	2755.56	2761.11	2766.67	2766.67	2772.22	2777.78	2783.33	2783.33	2794.44	2800	2800	2805.56	2805.56	2811.11	2816.67	2827.78	2827.78	2833.33	2833.33	2838.89	2844.44	2844.44	2844.44	2855.56	2861.11	2861.11	2866.67	2872.22	2872.22
CI tetramer	2572.22	2588.89	2605.56	2627.78	2633.33	2650	2661.11	2672.22	2688.89	2694.44	2711.11	2722.22	2733.33	2744.44	2761.11	2777.78	2783.33	2794.44	2811.11	2822.22	2838.89	2850	2866.67	2877.78	2888.89	2911.11	2922.22	2933.33	2950	2955.56	2972.22	2988.89	2994.44	3011.11	3022.22	3038.89	3050	3066.67	3077.78	3088.89	3100	3116.67	3122.22	3144.44	3155.56	3166.67	3183.33	3194.44	3205.56
CI tetramer + 2xG	2500	2500	2505.56	2511.11	2516.67	2522.22	2527.78	2533.33	2538.89	2544.44	2544.44	2555.56	2555.56	2561.11	2561.11	2572.22	2566.67	2572.22	2577.78	2583.33	2588.89	2588.89	2588.89	2600	2600	2611.11	2611.11	2616.67	2616.67	2622.22	2622.22	2627.78	2633.33	2638.89	2644.44	2644.44	2650	2655.56	2655.56	2661.11	2666.67	2672.22	2672.22	2677.78	2683.33	2683.33	2688.89	2694.44	2694.44
CI tetramer + 2xGdelC	2438.89	2438.89	2450	2455.56	2466.67	2466.67	2466.67	2477.78	2477.78	2477.78	2483.33	2488.89	2494.44	2500	2505.56	2511.11	2511.11	2516.67	2522.22	2527.78	2533.33	2533.33	2538.89	2544.44	2550	2561.11	2561.11	2566.67	2566.67	2577.78	2577.78	2583.33	2583.33	2594.44	2588.89	2600	2605.56	2611.11	2611.11	2611.11	2622.22	2627.78	2627.78	2633.33	2633.33	2638.89	2644.44	2650	2655.56
G	2488.89	2488.89	2488.89	2500	2500	2500	2505.56	2505.56	2505.56	2505.56	2505.56	2505.56	2511.11	2500	2511.11	2511.11	2505.56	2505.56	2505.56	2505.56	2511.11	2511.11	2511.11	2511.11	2511.11	2511.11	2516.67	2516.67	2516.67	2511.11	2516.67	2516.67	2516.67	2516.67	2516.67	2522.22	2522.22	2522.22	2522.22	2522.22	2516.67	2527.78	2522.22	2522.22	2522.22	2522.22	2522.22	2522.22	2522.22
GdelC	2500	2505.56	2505.56	2511.11	2511.11	2511.11	2511.11	2511.11	2511.11	2511.11	2516.67	2516.67	2516.67	2516.67	2516.67	2522.22	2522.22	2522.22	2522.22	2522.22	2527.78	2516.67	2527.78	2527.78	2522.22	2527.78	2522.22	2533.33	2527.78	2527.78	2527.78	2533.33	2527.78	2533.33	2522.22	2533.33	2527.78	2533.33	2527.78	2527.78	2527.78	2527.78	2533.33	2533.33	2533.33	2533.33	2533.33	2538.89	2533.33
[truncated: 351 more columns]

## Sheet: SB
2022-03-03
time(min)	0	0.166667	0.333333	0.5	0.666667	0.833333	1	1.16667	1.33333	1.5	1.66667	1.83333	2	2.16667	2.33333	2.5	2.66667	2.83333	3	3.16667	3.33333	3.5	3.66667	3.83333	4	4.16667	4.33333	4.5	4.66667	4.83333	5	5.16667	5.33333	5.5	5.66667	5.83333	6	6.16667	6.33333	6.5	6.66667	6.83333	7	7.16667	7.33333	7.5	7.66667	7.83333	8
CIdelG	0.458	0.464	0.464	0.464	0.465	0.467	0.468	0.469	0.47	0.47	0.472	0.474	0.474	0.476	0.476	0.477	0.478	0.48	0.48	0.481	0.483	0.483	0.484	0.485	0.486	0.487	0.488	0.489	0.49	0.492	0.492	0.493	0.494	0.495	0.496	0.497	0.499	0.499	0.5	0.5	0.502	0.502	0.504	0.505	0.506	0.507	0.508	0.509	0.51
CIdelG +G	0.433	0.441	0.441	0.442	0.442	0.443	0.443	0.444	0.444	0.444	0.445	0.446	0.446	0.447	0.448	0.449	0.448	0.45	0.45	0.451	0.451	0.451	0.452	0.453	0.453	0.453	0.454	0.454	0.455	0.456	0.456	0.457	0.456	0.457	0.459	0.459	0.46	0.459	0.46	0.46	0.46	0.461	0.462	0.462	0.463	0.463	0.464	0.464	0.465
G	0.42	0.426	0.427	0.427	0.428	0.428	0.428	0.429	0.43	0.429	0.43	0.43	0.43	0.43	0.43	0.43	0.43	0.431	0.431	0.43	0.43	0.43	0.431	0.431	0.431	0.431	0.432	0.431	0.431	0.432	0.432	0.432	0.432	0.432	0.432	0.432	0.433	0.432	0.432	0.432	0.432	0.432	0.433	0.433	0.433	0.433	0.434	0.433	0.433
CIdelG,SB	0.418	0.428	0.43	0.431	0.432	0.432	0.434	0.435	0.437	0.437	0.439	0.441	0.443	0.444	0.445	0.447	0.448	0.449	0.451	0.452	0.453	0.454	0.456	0.457	0.459	0.46	0.461	0.462	0.464	0.465	0.467	0.468	0.469	0.471	0.472	0.473	0.476	0.476	0.478	0.479	0.48	0.481	0.483	0.485	0.486	0.488	0.488	0.489	0.492
CIdelG,SB +G	0.437	0.444	0.446	0.447	0.447	0.448	0.449	0.45	0.452	0.452	0.453	0.455	0.456	0.456	0.458	0.459	0.46	0.461	0.463	0.463	0.464	0.465	0.466	0.468	0.468	0.47	0.471	0.472	0.473	0.475	0.476	0.477	0.478	0.48	0.481	0.482	0.484	0.484	0.486	0.486	0.488	0.49	0.491	0.493	0.493	0.494	0.496	0.497	0.499
2022-03-10
time(min)	0	0.333333	0.666667	1	1.33333	1.66667	2	2.33333	2.66667	3	3.33333	3.66667	4	4.33333	4.66667	5	5.33333	5.66667	6	6.33333	6.66667	7	7.33333	7.66667	8	8.33333	8.66667	9	9.33333	9.66667	10	10.3333	10.6667	11	11.3333	11.6667	12	12.3333	12.6667	13	13.3333	13.6667	14	14.3333	14.6667	15	15.3333	15.6667	16
CI	0.365	0.372	0.372	0.373	0.374	0.375	0.376	0.376	0.378	0.378	0.38	0.38	0.381	0.382	0.384	0.383	0.385	0.386	0.387	0.388	0.388	0.389	0.39	0.391	0.392	0.393	0.394	0.395	0.396	0.397	0.397	0.398	0.399	0.4	0.402	0.402	0.402	0.404	0.404	0.405	0.406	0.407	0.407	0.408	0.409	0.41	0.411	0.412	0.414
CIdelG,SB	0.394	0.406	0.408	0.415	0.416	0.415	0.417	0.421	0.416	0.418	0.422	0.423	0.422	0.426	0.429	0.432	0.435	0.439	0.443	0.446	0.449	0.448	0.449	0.452	0.454	0.457	0.462	0.464	0.467	0.468	0.474	0.481	0.49	0.499	0.504	0.507	0.512	0.512	0.506	0.502	0.508	0.513	0.513	0.519	0.52	0.522	0.527	0.53	0.532
CIdelG	0.379	0.388	0.39	0.393	0.395	0.398	0.4	0.404	0.406	0.409	0.412	0.414	0.416	0.419	0.422	0.424	0.427	0.43	0.432	0.435	0.438	0.44	0.442	0.444	0.448	0.45	0.453	0.455	0.459	0.461	0.464	0.466	0.468	0.47	0.474	0.477	0.48	0.482	0.486	0.488	0.491	0.493	0.495	0.498	0.5	0.504	0.505	0.508	0.512
CIdelG,SB+G	0.376	0.385	0.387	0.39	0.393	0.395	0.399	0.402	0.404	0.407	0.41	0.412	0.416	0.418	0.422	0.424	0.427	0.429	0.433	0.436	0.438	0.442	0.445	0.447	0.45	0.453	0.456	0.458	0.462	0.465	0.467	0.47	0.473	0.476	0.479	0.482	0.485	0.488	0.491	0.494	0.496	0.499	0.502	0.505	0.508	0.511	0.514	0.517	0.519
CIdelG+G	0.377	0.386	0.387	0.388	0.39	0.392	0.393	0.394	0.396	0.397	0.4	0.4	0.402	0.403	0.406	0.406	0.407	0.409	0.41	0.412	0.414	0.414	0.415	0.416	0.418	0.419	0.421	0.422	0.423	0.423	0.425	0.426	0.428	0.429	0.431	0.431	0.433	0.434	0.436	0.436	0.438	0.439	0.44	0.442	0.442	0.445	0.446	0.447	0.448
G	0.376	0.383	0.383	0.384	0.383	0.384	0.384	0.385	0.384	0.384	0.386	0.385	0.385	0.385	0.385	0.385	0.386	0.386	0.385	0.386	0.386	0.386	0.386	0.386	0.386	0.387	0.387	0.387	0.387	0.387	0.387	0.387	0.387	0.387	0.387	0.388	0.388	0.388	0.388	0.388	0.388	0.388	0.388	0.39	0.388	0.388	0.388	0.389	0.389
Date: 23/09/2022
time (min)	0	0.25	0.5	0.75	1	1.25	1.5	1.75	2	2.25	2.5	2.75	3	3.25	3.5	3.75	4	4.25	4.5	4.75	5	5.25	5.5	5.75	6	6.25	6.5	6.75	7	7.25	7.5	7.75	8	8.25	8.5	8.75	9	9.25	9.5	9.75	10	10.25	10.5	10.75	11	11.25	11.5	11.75	12
CI	0.495	0.495	0.496	0.496	0.497	0.498	0.498	0.5	0.5	0.5	0.501	0.501	0.502	0.502	0.503	0.504	0.505	0.506	0.507	0.507	0.508	0.508	0.509	0.51	0.51	0.512	0.512	0.512	0.513	0.514	0.514	0.515	0.515	0.516	0.517	0.518	0.519	0.519	0.519	0.521	0.52	0.52	0.522	0.523	0.524	0.524	0.524	0.525	0.527
CIdelG	0.456	0.461	0.465	0.471	0.474	0.478	0.483	0.486	0.491	0.495	0.498	0.503	0.507	0.51	0.514	0.518	0.523	0.527	0.531	0.535	0.539	0.543	0.548	0.552	0.556	0.561	0.564	0.567	0.572	0.576	0.58	0.584	0.588	0.593	0.596	0.6	0.605	0.608	0.612	0.615	0.62	0.623	0.627	0.63	0.635	0.638	0.643	0.649	0.65
CIdelG+G	0.436	0.438	0.439	0.439	0.44	0.442	0.443	0.444	0.445	0.446	0.446	0.448	0.448	0.45	0.45	0.452	0.453	0.454	0.455	0.456	0.457	0.458	0.459	0.461	0.461	0.463	0.464	0.464	0.465	0.466	0.466	0.468	0.469	0.47	0.47	0.472	0.473	0.474	0.474	0.475	0.475	0.476	0.478	0.479	0.48	0.481	0.481	0.483	0.484
CIdelG,SB	0.432	0.435	0.437	0.438	0.442	0.444	0.446	0.447	0.451	0.452	0.454	0.457	0.458	0.461	0.463	0.465	0.469	0.47	0.472	0.474	0.477	0.479	0.482	0.484	0.486	0.49	0.491	0.492	0.495	0.497	0.499	0.502	0.503	0.506	0.508	0.51	0.513	0.515	0.517	0.519	0.521	0.524	0.526	0.529	0.531	0.532	0.534	0.537	0.539
CIdelG,SB+G	0.44	0.443	0.445	0.448	0.449	0.452	0.455	0.456	0.46	0.461	0.464	0.466	0.468	0.47	0.472	0.475	0.478	0.48	0.482	0.485	0.488	0.489	0.492	0.495	0.495	0.499	0.501	0.504	0.506	0.508	0.509	0.513	0.515	0.517	0.52	0.521	0.524	0.527	0.528	0.531	0.533	0.535	0.537	0.542	0.542	0.544	0.546	0.549	0.552
CIdelG+Gp1	0.429	0.432	0.432	0.432	0.433	0.434	0.436	0.436	0.438	0.438	0.439	0.439	0.44	0.442	0.441	0.442	0.443	0.444	0.444	0.445	0.447	0.448	0.448	0.449	0.449	0.451	0.452	0.452	0.453	0.453	0.454	0.455	0.456	0.456	0.458	0.458	0.458	0.459	0.46	0.462	0.462	0.462	0.462	0.465	0.464	0.465	0.465	0.467	0.467
CIdelG+Gp2	0.418	0.419	0.419	0.42	0.42	0.421	0.421	0.422	0.423	0.423	0.423	0.424	0.424	0.424	0.424	0.425	0.426	0.426	0.426	0.428	0.428	0.429	0.428	0.429	0.43	0.43	0.431	0.43	0.432	0.431	0.431	0.432	0.433	0.433	0.434	0.434	0.435	0.435	0.434	0.436	0.44	0.436	0.436	0.438	0.437	0.438	0.438	0.439	0.439
Gp1	0.424	0.426	0.425	0.424	0.429	0.426	0.426	0.426	0.426	0.426	0.426	0.427	0.426	0.426	0.426	0.426	0.426	0.426	0.426	0.426	0.428	0.427	0.427	0.428	0.427	0.428	0.429	0.427	0.428	0.428	0.427	0.428	0.428	0.428	0.428	0.428	0.43	0.428	0.427	0.428	0.427	0.428	0.428	0.429	0.428	0.428	0.427	0.428	0.429
Gp2	0.421	0.423	0.436	0.422	0.422	0.423	0.423	0.423	0.423	0.423	0.423	0.423	0.423	0.423	0.423	0.423	0.424	0.423	0.424	0.424	0.424	0.424	0.424	0.424	0.424	0.425	0.425	0.424	0.426	0.424	0.424	0.424	0.424	0.425	0.425	0.425	0.425	0.426	0.424	0.424	0.425	0.424	0.424	0.426	0.424	0.425	0.424	0.425	0.425
2022-09-16
time (min)	0	0.25	0.5	0.75	1	1.25	1.5	1.75	2	2.25	2.5	2.75	3	3.25	3.5	3.75	4	4.25	4.5	4.75	5	5.25	5.5	5.75	6	6.25	6.5	6.75	7	7.25	7.5	7.75	8	8.25	8.5	8.75	9	9.25	9.5	9.75	10	10.25	10.5	10.75	11	11.25	11.5	11.75	12
CI	0.402	0.403	0.403	0.404	0.405	0.406	0.406	0.406	0.407	0.408	0.409	0.409	0.41	0.411	0.411	0.412	0.412	0.413	0.414	0.414	0.416	0.416	0.415	0.417	0.417	0.418	0.419	0.42	0.42	0.421	0.422	0.421	0.423	0.424	0.424	0.424	0.426	0.426	0.427	0.427	0.428	0.428	0.429	0.429	0.431	0.431	0.432	0.433	0.433
delSB	0.386	0.39	0.392	0.395	0.398	0.399	0.4	0.403	0.406	0.407	0.41	0.412	0.415	0.417	0.418	0.421	0.422	0.425	0.427	0.428	0.432	0.434	0.435	0.437	0.44	0.441	0.445	0.446	0.448	0.45	0.453	0.454	0.457	0.459	0.462	0.463	0.466	0.467	0.47	0.472	0.474	0.475	0.478	0.48	0.483	0.484	0.487	0.489	0.49
delsb+G	0.379	0.383	0.385	0.389	0.39	0.391	0.393	0.395	0.398	0.4	0.402	0.404	0.407	0.409	0.411	0.414	0.415	0.417	0.419	0.422	0.424	0.427	0.428	0.431	0.432	0.434	0.437	0.439	0.441	0.443	0.445	0.447	0.45	0.452	0.454	0.457	0.46	0.461	0.463	0.466	0.468	0.47	0.472	0.475	0.476	0.479	0.481	0.484	0.484
Convert to Pi per molecule
standard curve slope	0.0036
protein concentation	0.05
time (min)	0	0.166667	0.333333	0.5	0.666667	0.833333	1	1.16667	1.33333	1.5	1.66667	1.83333	2	2.16667	2.33333	2.5	2.66667	2.83333	3	3.16667	3.33333	3.5	3.66667	3.83333	4	4.16667	4.33333	4.5	4.66667	4.83333	5	5.16667	5.33333	5.5	5.66667	5.83333	6	6.16667	6.33333	6.5	6.66667	6.83333	7	7.16667	7.33333	7.5	7.66667	7.83333	8
CIdelG	2544.44	2577.78	2577.78	2577.78	2583.33	2594.44	2600	2605.56	2611.11	2611.11	2622.22	2633.33	2633.33	2644.44	2644.44	2650	2655.56	2666.67	2666.67	2672.22	2683.33	2683.33	2688.89	2694.44	2700	2705.56	2711.11	2716.67	2722.22	2733.33	2733.33	2738.89	2744.44	2750	2755.56	2761.11	2772.22	2772.22	2777.78	2777.78	2788.89	2788.89	2800	2805.56	2811.11	2816.67	2822.22	2827.78	2833.33
CIdelG +G	2405.56	2450	2450	2455.56	2455.56	2461.11	2461.11	2466.67	2466.67	2466.67	2472.22	2477.78	2477.78	2483.33	2488.89	2494.44	2488.89	2500	2500	2505.56	2505.56	2505.56	2511.11	2516.67	2516.67	2516.67	2522.22	2522.22	2527.78	2533.33	2533.33	2538.89	2533.33	2538.89	2550	2550	2555.56	2550	2555.56	2555.56	2555.56	2561.11	2566.67	2566.67	2572.22	2572.22	2577.78	2577.78	2583.33
G	2333.33	2366.67	2372.22	2372.22	2377.78	2377.78	2377.78	2383.33	2388.89	2383.33	2388.89	2388.89	2388.89	2388.89	2388.89	2388.89	2388.89	2394.44	2394.44	2388.89	2388.89	2388.89	2394.44	2394.44	2394.44	2394.44	2400	2394.44	2394.44	2400	2400	2400	2400	2400	2400	2400	2405.56	2400	2400	2400	2400	2400	2405.56	2405.56	2405.56	2405.56	2411.11	2405.56	2405.56
CIdelG,SB	2322.22	2377.78	2388.89	2394.44	2400	2400	2411.11	2416.67	2427.78	2427.78	2438.89	2450	2461.11	2466.67	2472.22	2483.33	2488.89	2494.44	2505.56	2511.11	2516.67	2522.22	2533.33	2538.89	2550	2555.56	2561.11	2566.67	2577.78	2583.33	2594.44	2600	2605.56	2616.67	2622.22	2627.78	2644.44	2644.44	2655.56	2661.11	2666.67	2672.22	2683.33	2694.44	2700	2711.11	2711.11	2716.67	2733.33
CIdelG,SB +G	2427.78	2466.67	2477.78	2483.33	2483.33	2488.89	2494.44	2500	2511.11	2511.11	2516.67	2527.78	2533.33	2533.33	2544.44	2550	2555.56	2561.11	2572.22	2572.22	2577.78	2583.33	2588.89	2600	2600	2611.11	2616.67	2622.22	2627.78	2638.89	2644.44	2650	2655.56	2666.67	2672.22	2677.78	2688.89	2688.89	2700	2700	2711.11	2722.22	2727.78	2738.89	2738.89	2744.44	2755.56	2761.11	2772.22
time(min)	0	0.333333	0.666667	1	1.33333	1.66667	2	2.33333	2.66667	3	3.33333	3.66667	4	4.33333	4.66667	5	5.33333	5.66667	6	6.33333	6.66667	7	7.33333	7.66667	8	8.33333	8.66667	9	9.33333	9.66667	10	10.3333	10.6667	11	11.3333	11.6667	12	12.3333	12.6667	13	13.3333	13.6667	14	14.3333	14.6667	15	15.3333	15.6667	16
CI	2027.78	2066.67	2066.67	2072.22	2077.78	2083.33	2088.89	2088.89	2100	2100	2111.11	2111.11	2116.67	2122.22	2133.33	2127.78	2138.89	2144.44	2150	2155.56	2155.56	2161.11	2166.67	2172.22	2177.78	2183.33	2188.89	2194.44	2200	2205.56	2205.56	2211.11	2216.67	2222.22	2233.33	2233.33	2233.33	2244.44	2244.44	2250	2255.56	2261.11	2261.11	2266.67	2272.22	2277.78	2283.33	2288.89	2300
CIdelSB	2188.89	2255.56	2266.67	2305.56	2311.11	2305.56	2316.67	2338.89	2311.11	2322.22	2344.44	2350	2344.44	2366.67	2383.33	2400	2416.67	2438.89	2461.11	2477.78	2494.44	2488.89	2494.44	2511.11	2522.22	2538.89	2566.67	2577.78	2594.44	2600	2633.33	2672.22	2722.22	2772.22	2800	2816.67	2844.44	2844.44	2811.11	2788.89	2822.22	2850	2850	2883.33	2888.89	2900	2927.78	2944.44	2955.56
CIdelG	2105.56	2155.56	2166.67	2183.33	2194.44	2211.11	2222.22	2244.44	2255.56	2272.22	2288.89	2300	2311.11	2327.78	2344.44	2355.56	2372.22	2388.89	2400	2416.67	2433.33	2444.44	2455.56	2466.67	2488.89	2500	2516.67	2527.78	2550	2561.11	2577.78	2588.89	2600	2611.11	2633.33	2650	2666.67	2677.78	2700	2711.11	2727.78	2738.89	2750	2766.67	2777.78	2800	2805.56	2822.22	2844.44
CIdelSB+G	2088.89	2138.89	2150	2166.67	2183.33	2194.44	2216.67	2233.33	2244.44	2261.11	2277.78	2288.89	2311.11	2322.22	2344.44	2355.56	2372.22	2383.33	2405.56	2422.22	2433.33	2455.56	2472.22	2483.33	2500	2516.67	2533.33	2544.44	2566.67	2583.33	2594.44	2611.11	2627.78	2644.44	2661.11	2677.78	2694.44	2711.11	2727.78	2744.44	2755.56	2772.22	2788.89	2805.56	2822.22	2838.89	2855.56	2872.22	2883.33
CIdelG+G	2094.44	2144.44	2150	2155.56	2166.67	2177.78	2183.33	2188.89	2200	2205.56	2222.22	2222.22	2233.33	2238.89	2255.56	2255.56	2261.11	2272.22	2277.78	2288.89	2300	2300	2305.56	2311.11	2322.22	2327.78	2338.89	2344.44	2350	2350	2361.11	2366.67	2377.78	2383.33	2394.44	2394.44	2405.56	2411.11	2422.22	2422.22	2433.33	2438.89	2444.44	2455.56	2455.56	2472.22	2477.78	2483.33	2488.89
G	2088.89	2127.78	2127.78	2133.33	2127.78	2133.33	2133.33	2138.89	2133.33	2133.33	2144.44	2138.89	2138.89	2138.89	2138.89	2138.89	2144.44	2144.44	2138.89	2144.44	2144.44	2144.44	2144.44	2144.44	2144.44	2150	2150	2150	2150	2150	2150	2150	2150	2150	2150	2155.56	2155.56	2155.56	2155.56	2155.56	2155.56	2155.56	2155.56	2166.67	2155.56	2155.56	2155.56	2161.11	2161.11
time(min)	0	0.25	0.5	0.75	1	1.25	1.5	1.75	2	2.25	2.5	2.75	3	3.25	3.5	3.75	4	4.25	4.5	4.75	5	5.25	5.5	5.75	6	6.25	6.5	6.75	7	7.25	7.5	7.75	8	8.25	8.5	8.75	9	9.25	9.5	9.75	10	10.25	10.5	10.75	11	11.25	11.5	11.75	12
CI	2750	2750	2755.56	2755.56	2761.11	2766.67	2766.67	2777.78	2777.78	2777.78	2783.33	2783.33	2788.89	2788.89	2794.44	2800	2805.56	2811.11	2816.67	2816.67	2822.22	2822.22	2827.78	2833.33	2833.33	2844.44	2844.44	2844.44	2850	2855.56	2855.56	2861.11	2861.11	2866.67	2872.22	2877.78	2883.33	2883.33	2883.33	2894.44	2888.89	2888.89	2900	2905.56	2911.11	2911.11	2911.11	2916.67	2927.78
CIdelG	2533.33	2561.11	2583.33	2616.67	2633.33	2655.56	2683.33	2700	2727.78	2750	2766.67	2794.44	2816.67	2833.33	2855.56	2877.78	2905.56	2927.78	2950	2972.22	2994.44	3016.67	3044.44	3066.67	3088.89	3116.67	3133.33	3150	3177.78	3200	3222.22	3244.44	3266.67	3294.44	3311.11	3333.33	3361.11	3377.78	3400	3416.67	3444.44	3461.11	3483.33	3500	3527.78	3544.44	3572.22	3605.56	3611.11
CIdelG+G	2422.22	2433.33	2438.89	2438.89	2444.44	2455.56	2461.11	2466.67	2472.22	2477.78	2477.78	2488.89	2488.89	2500	2500	2511.11	2516.67	2522.22	2527.78	2533.33	2538.89	2544.44	2550	2561.11	2561.11	2572.22	2577.78	2577.78	2583.33	2588.89	2588.89	2600	2605.56	2611.11	2611.11	2622.22	2627.78	2633.33	2633.33	2638.89	2638.89	2644.44	2655.56	2661.11	2666.67	2672.22	2672.22	2683.33	2688.89
CIdelG,SB	2400	2416.67	2427.78	2433.33	2455.56	2466.67	2477.78	2483.33	2505.56	2511.11	2522.22	2538.89	2544.44	2561.11	2572.22	2583.33	2605.56	2611.11	2622.22	2633.33	2650	2661.11	2677.78	2688.89	2700	2722.22	2727.78	2733.33	2750	2761.11	2772.22	2788.89	2794.44	2811.11	2822.22	2833.33	2850	2861.11	2872.22	2883.33	2894.44	2911.11	2922.22	2938.89	2950	2955.56	2966.67	2983.33	2994.44
CIdelG,SB+G	2444.44	2461.11	2472.22	2488.89	2494.44	2511.11	2527.78	2533.33	2555.56	2561.11	2577.78	2588.89	2600	2611.11	2622.22	2638.89	2655.56	2666.67	2677.78	2694.44	2711.11	2716.67	2733.33	2750	2750	2772.22	2783.33	2800	2811.11	2822.22	2827.78	2850	2861.11	2872.22	2888.89	2894.44	2911.11	2927.78	2933.33	2950	2961.11	2972.22	2983.33	3011.11	3011.11	3022.22	3033.33	3050	3066.67
CIdelG+Gp1	2383.33	2400	2400	2400	2405.56	2411.11	2422.22	2422.22	2433.33	2433.33	2438.89	2438.89	2444.44	2455.56	2450	2455.56	2461.11	2466.67	2466.67	2472.22	2483.33	2488.89	2488.89	2494.44	2494.44	2505.56	2511.11	2511.11	2516.67	2516.67	2522.22	2527.78	2533.33	2533.33	2544.44	2544.44	2544.44	2550	2555.56	2566.67	2566.67	2566.67	2566.67	2583.33	2577.78	2583.33	2583.33	2594.44	2594.44
CIdelG+Gp2	2322.22	2327.78	2327.78	2333.33	2333.33	2338.89	2338.89	2344.44	2350	2350	2350	2355.56	2355.56	2355.56	2355.56	2361.11	2366.67	2366.67	2366.67	2377.78	2377.78	2383.33	2377.78	2383.33	2388.89	2388.89	2394.44	2388.89	2400	2394.44	2394.44	2400	2405.56	2405.56	2411.11	2411.11	2416.67	2416.67	2411.11	2422.22	2444.44	2422.22	2422.22	2433.33	2427.78	2433.33	2433.33	2438.89	2438.89
Gp1	2355.56	2366.67	2361.11	2355.56	2383.33	2366.67	2366.67	2366.67	2366.67	2366.67	2366.67	2372.22	2366.67	2366.67	2366.67	2366.67	2366.67	2366.67	2366.67	2366.67	2377.78	2372.22	2372.22	2377.78	2372.22	2377.78	2383.33	2372.22	2377.78	2377.78	2372.22	2377.78	2377.78	2377.78	2377.78	2377.78	2388.89	2377.78	2372.22	2377.78	2372.22	2377.78	2377.78	2383.33	2377.78	2377.78	2372.22	2377.78	2383.33
Gp2	2338.89	2350	2422.22	2344.44	2344.44	2350	2350	2350	2350	2350	2350	2350	2350	2350	2350	2350	2355.56	2350	2355.56	2355.56	2355.56	2355.56	2355.56	2355.56	2355.56	2361.11	2361.11	2355.56	2366.67	2355.56	2355.56	2355.56	2355.56	2361.11	2361.11	2361.11	2361.11	2366.67	2355.56	2355.56	2361.11	2355.56	2355.56	2366.67	2355.56	2361.11	2355.56	2361.11	2361.11
2022-09-16
time (min)	0	0.25	0.5	0.75	1	1.25	1.5	1.75	2	2.25	2.5	2.75	3	3.25	3.5	3.75	4	4.25	4.5	4.75	5	5.25	5.5	5.75	6	6.25	6.5	6.75	7	7.25	7.5	7.75	8	8.25	8.5	8.75	9	9.25	9.5	9.75	10	10.25	10.5	10.75	11	11.25	11.5	11.75	12
CI	2233.33	2238.89	2238.89	2244.44	2250	2255.56	2255.56	2255.56	2261.11	2266.67	2272.22	2272.22	2277.78	2283.33	2283.33	2288.89	2288.89	2294.44	2300	2300	2311.11	2311.11	2305.56	2316.67	2316.67	2322.22	2327.78	2333.33	2333.33	2338.89	2344.44	2338.89	2350	2355.56	2355.56	2355.56	2366.67	2366.67	2372.22	2372.22	2377.78	2377.78	2383.33	2383.33	2394.44	2394.44	2400	2405.56	2405.56
delSB	2144.44	2166.67	2177.78	2194.44	2211.11	2216.67	2222.22	2238.89	2255.56	2261.11	2277.78	2288.89	2305.56	2316.67	2322.22	2338.89	2344.44	2361.11	2372.22	2377.78	2400	2411.11	2416.67	2427.78	2444.44	2450	2472.22	2477.78	2488.89	2500	2516.67	2522.22	2538.89	2550	2566.67	2572.22	2588.89	2594.44	2611.11	2622.22	2633.33	2638.89	2655.56	2666.67	2683.33	2688.89	2705.56	2716.67	2722.22
delsb+G	2105.56	2127.78	2138.89	2161.11	2166.67	2172.22	2183.33	2194.44	2211.11	2222.22	2233.33	2244.44	2261.11	2272.22	2283.33	2300	2305.56	2316.67	2327.78	2344.44	2355.56	2372.22	2377.78	2394.44	2400	2411.11	2427.78	2438.89	2450	2461.11	2472.22	2483.33	2500	2511.11	2522.22	2538.89	2555.56	2561.11	2572.22	2588.89	2600	2611.11	2622.22	2638.89	2644.44	2661.11	2672.22	2688.89	2688.89
[truncated: 701 more columns]

## Sheet: patch
Date: 22/09/2022
time (min)	0	0.25	0.5	0.75	1	1.25	1.5	1.75	2	2.25	2.5	2.75	3	3.25	3.5	3.75	4	4.25	4.5	4.75	5	5.25	5.5	5.75	6	6.25	6.5	6.75	7	7.25	7.5	7.75	8	8.25	8.5	8.75	9	9.25	9.5	9.75	10	10.25	10.5	10.75	11	11.25	11.5	11.75	12
CI	0.473	0.474	0.475	0.475	0.476	0.477	0.477	0.477	0.478	0.478	0.479	0.48	0.481	0.482	0.482	0.483	0.483	0.485	0.484	0.485	0.486	0.486	0.487	0.487	0.488	0.489	0.489	0.489	0.49	0.49	0.492	0.492	0.492	0.493	0.493	0.494	0.495	0.495	0.496	0.496	0.497	0.497	0.498	0.499	0.498	0.5	0.499	0.5	0.501
CIdelG	0.471	0.473	0.477	0.481	0.484	0.487	0.489	0.491	0.495	0.497	0.501	0.503	0.506	0.509	0.512	0.515	0.518	0.521	0.524	0.526	0.53	0.532	0.534	0.537	0.54	0.543	0.546	0.549	0.552	0.554	0.558	0.561	0.564	0.566	0.569	0.572	0.575	0.577	0.581	0.585	0.587	0.588	0.592	0.595	0.598	0.601	0.603	0.606	0.61
CIdelG+G	0.433	0.435	0.436	0.438	0.439	0.44	0.44	0.441	0.442	0.442	0.444	0.444	0.445	0.445	0.446	0.446	0.448	0.449	0.449	0.449	0.451	0.451	0.452	0.453	0.453	0.454	0.454	0.456	0.457	0.457	0.457	0.459	0.46	0.461	0.462	0.462	0.464	0.464	0.464	0.466	0.467	0.466	0.469	0.47	0.47	0.471	0.472	0.474	0.474
CIdelG+Gp1	0.446	0.447	0.45	0.449	0.45	0.452	0.454	0.454	0.453	0.454	0.455	0.456	0.456	0.457	0.457	0.458	0.459	0.46	0.462	0.462	0.463	0.462	0.466	0.465	0.466	0.466	0.468	0.469	0.47	0.468	0.47	0.47	0.47	0.471	0.471	0.473	0.473	0.475	0.474	0.475	0.476	0.475	0.478	0.478	0.479	0.479	0.479	0.481	0.482
CIdelG+Gp2	0.445	0.446	0.447	0.447	0.448	0.449	0.449	0.449	0.45	0.451	0.451	0.452	0.453	0.454	0.454	0.455	0.455	0.456	0.456	0.456	0.457	0.458	0.459	0.46	0.459	0.46	0.46	0.462	0.463	0.462	0.464	0.464	0.464	0.465	0.465	0.467	0.467	0.467	0.468	0.469	0.47	0.469	0.47	0.472	0.47	0.471	0.472	0.473	0.474
Gp1	0.431	0.433	0.433	0.433	0.433	0.433	0.434	0.434	0.434	0.434	0.434	0.434	0.435	0.434	0.434	0.434	0.436	0.435	0.435	0.435	0.436	0.435	0.44	0.434	0.435	0.435	0.435	0.435	0.435	0.435	0.435	0.435	0.436	0.436	0.436	0.436	0.436	0.436	0.436	0.436	0.436	0.436	0.436	0.436	0.436	0.436	0.436	0.436	0.437
Gp2	0.416	0.417	0.417	0.417	0.417	0.418	0.418	0.418	0.417	0.418	0.418	0.418	0.419	0.419	0.418	0.419	0.418	0.419	0.419	0.418	0.419	0.419	0.42	0.419	0.42	0.419	0.418	0.418	0.419	0.419	0.419	0.419	0.42	0.419	0.419	0.42	0.419	0.419	0.419	0.42	0.42	0.419	0.42	0.419	0.419	0.42	0.419	0.42	0.42
Date: 22/09/2022
time	0	0.333333	0.666667	1	0.333333	0.666667	2	0.333333	0.666667	3	0.333333	0.666667	4	0.333333	0.666667	5	0.333333	0.666667	6	0.333333	0.666667	7	0.333333	0.666667	8	0.333333	0.666667	9	0.333333	0.666667	10	0.333333	0.666667	11	0.333333	0.666667	12	0.333333	0.666667	13	0.333333	0.666667	14	0.333333	0.666667	15	0.333333	0.666667	16
CI	0.4	0.4	0.4	0.4	0.402	0.401	0.402	0.403	0.404	0.404	0.405	0.406	0.406	0.407	0.408	0.409	0.409	0.41	0.412	0.412	0.413	0.413	0.414	0.415	0.417	0.417	0.418	0.418	0.42	0.419	0.421	0.422	0.422	0.422	0.424	0.424	0.426	0.424	0.426	0.428	0.429	0.428	0.43	0.431	0.431	0.432	0.432	0.434	0.434
CIdelG	0.399	0.402	0.406	0.41	0.412	0.416	0.42	0.422	0.426	0.43	0.432	0.435	0.439	0.443	0.446	0.45	0.452	0.456	0.46	0.462	0.466	0.469	0.473	0.476	0.479	0.483	0.487	0.49	0.493	0.497	0.5	0.504	0.507	0.51	0.514	0.516	0.521	0.524	0.527	0.53	0.534	0.538	0.541	0.546	0.547	0.551	0.554	0.557	0.56
CIdelG+G	0.401	0.401	0.403	0.403	0.404	0.404	0.406	0.407	0.408	0.409	0.411	0.412	0.413	0.415	0.416	0.417	0.418	0.418	0.42	0.422	0.423	0.423	0.426	0.426	0.428	0.429	0.431	0.432	0.434	0.435	0.436	0.438	0.438	0.439	0.44	0.443	0.443	0.444	0.445	0.447	0.449	0.45	0.451	0.453	0.454	0.455	0.456	0.457	0.458
CIdelG+Gp1	0.438	0.438	0.438	0.438	0.438	0.438	0.439	0.44	0.441	0.442	0.442	0.443	0.443	0.444	0.446	0.447	0.447	0.447	0.449	0.449	0.45	0.451	0.452	0.453	0.454	0.454	0.455	0.457	0.457	0.458	0.459	0.46	0.46	0.462	0.463	0.463	0.464	0.464	0.466	0.467	0.469	0.468	0.47	0.47	0.471	0.472	0.473	0.474	0.475
CIdelG+Gp2	0.39	0.39	0.39	0.389	0.388	0.388	0.388	0.389	0.392	0.396	0.402	0.406	0.408	0.405	0.401	0.399	0.396	0.396	0.398	0.398	0.399	0.4	0.4	0.404	0.406	0.408	0.411	0.412	0.414	0.416	0.421	0.422	0.421	0.418	0.414	0.411	0.411	0.411	0.412	0.413	0.414	0.414	0.415	0.416	0.417	0.418	0.418	0.419	0.421
Gp1	0.379	0.379	0.379	0.379	0.38	0.38	0.38	0.38	0.38	0.38	0.38	0.381	0.381	0.381	0.381	0.382	0.38	0.381	0.381	0.381	0.381	0.381	0.382	0.381	0.382	0.382	0.382	0.382	0.382	0.381	0.382	0.383	0.382	0.383	0.382	0.383	0.384	0.383	0.383	0.383	0.384	0.384	0.384	0.384	0.384	0.384	0.382	0.384	0.384
Gp2	0.389	0.389	0.389	0.39	0.39	0.389	0.389	0.39	0.39	0.39	0.39	0.391	0.391	0.39	0.391	0.391	0.39	0.391	0.391	0.391	0.391	0.391	0.392	0.391	0.391	0.391	0.391	0.392	0.391	0.391	0.391	0.393	0.392	0.392	0.392	0.392	0.392	0.392	0.392	0.392	0.393	0.392	0.393	0.393	0.392	0.392	0.392	0.392	0.392
Date: 23/09/2022
time (min)	0	0.25	0.5	0.75	1	1.25	1.5	1.75	2	2.25	2.5	2.75	3	3.25	3.5	3.75	4	4.25	4.5	4.75	5	5.25	5.5	5.75	6	6.25	6.5	6.75	7	7.25	7.5	7.75	8	8.25	8.5	8.75	9	9.25	9.5	9.75	10	10.25	10.5	10.75	11	11.25	11.5	11.75	12
CI	0.495	0.495	0.496	0.496	0.497	0.498	0.498	0.5	0.5	0.5	0.501	0.501	0.502	0.502	0.503	0.504	0.505	0.506	0.507	0.507	0.508	0.508	0.509	0.51	0.51	0.512	0.512	0.512	0.513	0.514	0.514	0.515	0.515	0.516	0.517	0.518	0.519	0.519	0.519	0.521	0.52	0.52	0.522	0.523	0.524	0.524	0.524	0.525	0.527
CIdelG	0.456	0.461	0.465	0.471	0.474	0.478	0.483	0.486	0.491	0.495	0.498	0.503	0.507	0.51	0.514	0.518	0.523	0.527	0.531	0.535	0.539	0.543	0.548	0.552	0.556	0.561	0.564	0.567	0.572	0.576	0.58	0.584	0.588	0.593	0.596	0.6	0.605	0.608	0.612	0.615	0.62	0.623	0.627	0.63	0.635	0.638	0.643	0.649	0.65
CIdelG+G	0.436	0.438	0.439	0.439	0.44	0.442	0.443	0.444	0.445	0.446	0.446	0.448	0.448	0.45	0.45	0.452	0.453	0.454	0.455	0.456	0.457	0.458	0.459	0.461	0.461	0.463	0.464	0.464	0.465	0.466	0.466	0.468	0.469	0.47	0.47	0.472	0.473	0.474	0.474	0.475	0.475	0.476	0.478	0.479	0.48	0.481	0.481	0.483	0.484
CIdelG,SB	0.432	0.435	0.437	0.438	0.442	0.444	0.446	0.447	0.451	0.452	0.454	0.457	0.458	0.461	0.463	0.465	0.469	0.47	0.472	0.474	0.477	0.479	0.482	0.484	0.486	0.49	0.491	0.492	0.495	0.497	0.499	0.502	0.503	0.506	0.508	0.51	0.513	0.515	0.517	0.519	0.521	0.524	0.526	0.529	0.531	0.532	0.534	0.537	0.539
CIdelG,SB+G	0.44	0.443	0.445	0.448	0.449	0.452	0.455	0.456	0.46	0.461	0.464	0.466	0.468	0.47	0.472	0.475	0.478	0.48	0.482	0.485	0.488	0.489	0.492	0.495	0.495	0.499	0.501	0.504	0.506	0.508	0.509	0.513	0.515	0.517	0.52	0.521	0.524	0.527	0.528	0.531	0.533	0.535	0.537	0.542	0.542	0.544	0.546	0.549	0.552
CIdelG+Gp1	0.429	0.432	0.432	0.432	0.433	0.434	0.436	0.436	0.438	0.438	0.439	0.439	0.44	0.442	0.441	0.442	0.443	0.444	0.444	0.445	0.447	0.448	0.448	0.449	0.449	0.451	0.452	0.452	0.453	0.453	0.454	0.455	0.456	0.456	0.458	0.458	0.458	0.459	0.46	0.462	0.462	0.462	0.462	0.465	0.464	0.465	0.465	0.467	0.467
CIdelG+Gp2	0.418	0.419	0.419	0.42	0.42	0.421	0.421	0.422	0.423	0.423	0.423	0.424	0.424	0.424	0.424	0.425	0.426	0.426	0.426	0.428	0.428	0.429	0.428	0.429	0.43	0.43	0.431	0.43	0.432	0.431	0.431	0.432	0.433	0.433	0.434	0.434	0.435	0.435	0.434	0.436	0.44	0.436	0.436	0.438	0.437	0.438	0.438	0.439	0.439
Gp1	0.424	0.426	0.425	0.424	0.429	0.426	0.426	0.426	0.426	0.426	0.426	0.427	0.426	0.426	0.426	0.426	0.426	0.426	0.426	0.426	0.428	0.427	0.427	0.428	0.427	0.428	0.429	0.427	0.428	0.428	0.427	0.428	0.428	0.428	0.428	0.428	0.43	0.428	0.427	0.428	0.427	0.428	0.428	0.429	0.428	0.428	0.427	0.428	0.429
Gp2	0.421	0.423	0.436	0.422	0.422	0.423	0.423	0.423	0.423	0.423	0.423	0.423	0.423	0.423	0.423	0.423	0.424	0.423	0.424	0.424	0.424	0.424	0.424	0.424	0.424	0.425	0.425	0.424	0.426	0.424	0.424	0.424	0.424	0.425	0.425	0.425	0.425	0.426	0.424	0.424	0.425	0.424	0.424	0.426	0.424	0.425	0.424	0.425	0.425
Convert to Pi per molecule
standard curve slope	0.0036
protein concentation	0.05
time (min)	0	0.25	0.5	0.75	1	1.25	1.5	1.75	2	2.25	2.5	2.75	3	3.25	3.5	3.75	4	4.25	4.5	4.75	5	5.25	5.5	5.75	6	6.25	6.5	6.75	7	7.25	7.5	7.75	8	8.25	8.5	8.75	9	9.25	9.5	9.75	10	10.25	10.5	10.75	11	11.25	11.5	11.75	12
CI	2627.78	2633.33	2638.89	2638.89	2644.44	2650	2650	2650	2655.56	2655.56	2661.11	2666.67	2672.22	2677.78	2677.78	2683.33	2683.33	2694.44	2688.89	2694.44	2700	2700	2705.56	2705.56	2711.11	2716.67	2716.67	2716.67	2722.22	2722.22	2733.33	2733.33	2733.33	2738.89	2738.89	2744.44	2750	2750	2755.56	2755.56	2761.11	2761.11	2766.67	2772.22	2766.67	2777.78	2772.22	2777.78	2783.33
CIdelG	2616.67	2627.78	2650	2672.22	2688.89	2705.56	2716.67	2727.78	2750	2761.11	2783.33	2794.44	2811.11	2827.78	2844.44	2861.11	2877.78	2894.44	2911.11	2922.22	2944.44	2955.56	2966.67	2983.33	3000	3016.67	3033.33	3050	3066.67	3077.78	3100	3116.67	3133.33	3144.44	3161.11	3177.78	3194.44	3205.56	3227.78	3250	3261.11	3266.67	3288.89	3305.56	3322.22	3338.89	3350	3366.67	3388.89
CIdelG+G	2405.56	2416.67	2422.22	2433.33	2438.89	2444.44	2444.44	2450	2455.56	2455.56	2466.67	2466.67	2472.22	2472.22	2477.78	2477.78	2488.89	2494.44	2494.44	2494.44	2505.56	2505.56	2511.11	2516.67	2516.67	2522.22	2522.22	2533.33	2538.89	2538.89	2538.89	2550	2555.56	2561.11	2566.67	2566.67	2577.78	2577.78	2577.78	2588.89	2594.44	2588.89	2605.56	2611.11	2611.11	2616.67	2622.22	2633.33	2633.33
CIdelG+Gp1	2477.78	2483.33	2500	2494.44	2500	2511.11	2522.22	2522.22	2516.67	2522.22	2527.78	2533.33	2533.33	2538.89	2538.89	2544.44	2550	2555.56	2566.67	2566.67	2572.22	2566.67	2588.89	2583.33	2588.89	2588.89	2600	2605.56	2611.11	2600	2611.11	2611.11	2611.11	2616.67	2616.67	2627.78	2627.78	2638.89	2633.33	2638.89	2644.44	2638.89	2655.56	2655.56	2661.11	2661.11	2661.11	2672.22	2677.78
CIdelG+Gp2	2472.22	2477.78	2483.33	2483.33	2488.89	2494.44	2494.44	2494.44	2500	2505.56	2505.56	2511.11	2516.67	2522.22	2522.22	2527.78	2527.78	2533.33	2533.33	2533.33	2538.89	2544.44	2550	2555.56	2550	2555.56	2555.56	2566.67	2572.22	2566.67	2577.78	2577.78	2577.78	2583.33	2583.33	2594.44	2594.44	2594.44	2600	2605.56	2611.11	2605.56	2611.11	2622.22	2611.11	2616.67	2622.22	2627.78	2633.33
Gp1	2394.44	2405.56	2405.56	2405.56	2405.56	2405.56	2411.11	2411.11	2411.11	2411.11	2411.11	2411.11	2416.67	2411.11	2411.11	2411.11	2422.22	2416.67	2416.67	2416.67	2422.22	2416.67	2444.44	2411.11	2416.67	2416.67	2416.67	2416.67	2416.67	2416.67	2416.67	2416.67	2422.22	2422.22	2422.22	2422.22	2422.22	2422.22	2422.22	2422.22	2422.22	2422.22	2422.22	2422.22	2422.22	2422.22	2422.22	2422.22	2427.78
Gp2	2311.11	2316.67	2316.67	2316.67	2316.67	2322.22	2322.22	2322.22	2316.67	2322.22	2322.22	2322.22	2327.78	2327.78	2322.22	2327.78	2322.22	2327.78	2327.78	2322.22	2327.78	2327.78	2333.33	2327.78	2333.33	2327.78	2322.22	2322.22	2327.78	2327.78	2327.78	2327.78	2333.33	2327.78	2327.78	2333.33	2327.78	2327.78	2327.78	2333.33	2333.33	2327.78	2333.33	2327.78	2327.78	2333.33	2327.78	2333.33	2333.33
time (min)	0	0.333333	0.666667	1	1.33333	1.66667	2	2.33333	2.66667	3	3.33333	3.66667	4	4.33333	4.66667	5	5.33333	5.66667	6	6.33333	6.66667	7	7.33333	7.66667	8	8.33333	8.66667	9	9.33333	9.66667	10	10.3333	10.6667	11	11.3333	11.6667	12	12.3333	12.6667	13	13.3333	13.6667	14	14.3333	14.6667	15	15.3333	15.6667	16
CI	2222.22	2222.22	2222.22	2222.22	2233.33	2227.78	2233.33	2238.89	2244.44	2244.44	2250	2255.56	2255.56	2261.11	2266.67	2272.22	2272.22	2277.78	2288.89	2288.89	2294.44	2294.44	2300	2305.56	2316.67	2316.67	2322.22	2322.22	2333.33	2327.78	2338.89	2344.44	2344.44	2344.44	2355.56	2355.56	2366.67	2355.56	2366.67	2377.78	2383.33	2377.78	2388.89	2394.44	2394.44	2400	2400	2411.11	2411.11
CIdelG	2216.67	2233.33	2255.56	2277.78	2288.89	2311.11	2333.33	2344.44	2366.67	2388.89	2400	2416.67	2438.89	2461.11	2477.78	2500	2511.11	2533.33	2555.56	2566.67	2588.89	2605.56	2627.78	2644.44	2661.11	2683.33	2705.56	2722.22	2738.89	2761.11	2777.78	2800	2816.67	2833.33	2855.56	2866.67	2894.44	2911.11	2927.78	2944.44	2966.67	2988.89	3005.56	3033.33	3038.89	3061.11	3077.78	3094.44	3111.11
CIdelG+G	2227.78	2227.78	2238.89	2238.89	2244.44	2244.44	2255.56	2261.11	2266.67	2272.22	2283.33	2288.89	2294.44	2305.56	2311.11	2316.67	2322.22	2322.22	2333.33	2344.44	2350	2350	2366.67	2366.67	2377.78	2383.33	2394.44	2400	2411.11	2416.67	2422.22	2433.33	2433.33	2438.89	2444.44	2461.11	2461.11	2466.67	2472.22	2483.33	2494.44	2500	2505.56	2516.67	2522.22	2527.78	2533.33	2538.89	2544.44
CIdelG+Gp1	2433.33	2433.33	2433.33	2433.33	2433.33	2433.33	2438.89	2444.44	2450	2455.56	2455.56	2461.11	2461.11	2466.67	2477.78	2483.33	2483.33	2483.33	2494.44	2494.44	2500	2505.56	2511.11	2516.67	2522.22	2522.22	2527.78	2538.89	2538.89	2544.44	2550	2555.56	2555.56	2566.67	2572.22	2572.22	2577.78	2577.78	2588.89	2594.44	2605.56	2600	2611.11	2611.11	2616.67	2622.22	2627.78	2633.33	2638.89
CIdelG+Gp2	2166.67	2166.67	2166.67	2161.11	2155.56	2155.56	2155.56	2161.11	2177.78	2200	2233.33	2255.56	2266.67	2250	2227.78	2216.67	2200	2200	2211.11	2211.11	2216.67	2222.22	2222.22	2244.44	2255.56	2266.67	2283.33	2288.89	2300	2311.11	2338.89	2344.44	2338.89	2322.22	2300	2283.33	2283.33	2283.33	2288.89	2294.44	2300	2300	2305.56	2311.11	2316.67	2322.22	2322.22	2327.78	2338.89
Gp1	2105.56	2105.56	2105.56	2105.56	2111.11	2111.11	2111.11	2111.11	2111.11	2111.11	2111.11	2116.67	2116.67	2116.67	2116.67	2122.22	2111.11	2116.67	2116.67	2116.67	2116.67	2116.67	2122.22	2116.67	2122.22	2122.22	2122.22	2122.22	2122.22	2116.67	2122.22	2127.78	2122.22	2127.78	2122.22	2127.78	2133.33	2127.78	2127.78	2127.78	2133.33	2133.33	2133.33	2133.33	2133.33	2133.33	2122.22	2133.33	2133.33
Gp2	2161.11	2161.11	2161.11	2166.67	2166.67	2161.11	2161.11	2166.67	2166.67	2166.67	2166.67	2172.22	2172.22	2166.67	2172.22	2172.22	2166.67	2172.22	2172.22	2172.22	2172.22	2172.22	2177.78	2172.22	2172.22	2172.22	2172.22	2177.78	2172.22	2172.22	2172.22	2183.33	2177.78	2177.78	2177.78	2177.78	2177.78	2177.78	2177.78	2177.78	2183.33	2177.78	2183.33	2183.33	2177.78	2177.78	2177.78	2177.78	2177.78
time (min)	0	0.25	0.5	0.75	1	1.25	1.5	1.75	2	2.25	2.5	2.75	3	3.25	3.5	3.75	4	4.25	4.5	4.75	5	5.25	5.5	5.75	6	6.25	6.5	6.75	7	7.25	7.5	7.75	8	8.25	8.5	8.75	9	9.25	9.5	9.75	10	10.25	10.5	10.75	11	11.25	11.5	11.75	12
CI	2750	2750	2755.56	2755.56	2761.11	2766.67	2766.67	2777.78	2777.78	2777.78	2783.33	2783.33	2788.89	2788.89	2794.44	2800	2805.56	2811.11	2816.67	2816.67	2822.22	2822.22	2827.78	2833.33	2833.33	2844.44	2844.44	2844.44	2850	2855.56	2855.56	2861.11	2861.11	2866.67	2872.22	2877.78	2883.33	2883.33	2883.33	2894.44	2888.89	2888.89	2900	2905.56	2911.11	2911.11	2911.11	2916.67	2927.78
CIdelG	2533.33	2561.11	2583.33	2616.67	2633.33	2655.56	2683.33	2700	2727.78	2750	2766.67	2794.44	2816.67	2833.33	2855.56	2877.78	2905.56	2927.78	2950	2972.22	2994.44	3016.67	3044.44	3066.67	3088.89	3116.67	3133.33	3150	3177.78	3200	3222.22	3244.44	3266.67	3294.44	3311.11	3333.33	3361.11	3377.78	3400	3416.67	3444.44	3461.11	3483.33	3500	3527.78	3544.44	3572.22	3605.56	3611.11
CIdelG+G	2422.22	2433.33	2438.89	2438.89	2444.44	2455.56	2461.11	2466.67	2472.22	2477.78	2477.78	2488.89	2488.89	2500	2500	2511.11	2516.67	2522.22	2527.78	2533.33	2538.89	2544.44	2550	2561.11	2561.11	2572.22	2577.78	2577.78	2583.33	2588.89	2588.89	2600	2605.56	2611.11	2611.11	2622.22	2627.78	2633.33	2633.33	2638.89	2638.89	2644.44	2655.56	2661.11	2666.67	2672.22	2672.22	2683.33	2688.89
CIdelG,SB	2400	2416.67	2427.78	2433.33	2455.56	2466.67	2477.78	2483.33	2505.56	2511.11	2522.22	2538.89	2544.44	2561.11	2572.22	2583.33	2605.56	2611.11	2622.22	2633.33	2650	2661.11	2677.78	2688.89	2700	2722.22	2727.78	2733.33	2750	2761.11	2772.22	2788.89	2794.44	2811.11	2822.22	2833.33	2850	2861.11	2872.22	2883.33	2894.44	2911.11	2922.22	2938.89	2950	2955.56	2966.67	2983.33	2994.44
CIdelG,SB+G	2444.44	2461.11	2472.22	2488.89	2494.44	2511.11	2527.78	2533.33	2555.56	2561.11	2577.78	2588.89	2600	2611.11	2622.22	2638.89	2655.56	2666.67	2677.78	2694.44	2711.11	2716.67	2733.33	2750	2750	2772.22	2783.33	2800	2811.11	2822.22	2827.78	2850	2861.11	2872.22	2888.89	2894.44	2911.11	2927.78	2933.33	2950	2961.11	2972.22	2983.33	3011.11	3011.11	3022.22	3033.33	3050	3066.67
CIdelG+Gp1	2383.33	2400	2400	2400	2405.56	2411.11	2422.22	2422.22	2433.33	2433.33	2438.89	2438.89	2444.44	2455.56	2450	2455.56	2461.11	2466.67	2466.67	2472.22	2483.33	2488.89	2488.89	2494.44	2494.44	2505.56	2511.11	2511.11	2516.67	2516.67	2522.22	2527.78	2533.33	2533.33	2544.44	2544.44	2544.44	2550	2555.56	2566.67	2566.67	2566.67	2566.67	2583.33	2577.78	2583.33	2583.33	2594.44	2594.44
CIdelG+Gp2	2322.22	2327.78	2327.78	2333.33	2333.33	2338.89	2338.89	2344.44	2350	2350	2350	2355.56	2355.56	2355.56	2355.56	2361.11	2366.67	2366.67	2366.67	2377.78	2377.78	2383.33	2377.78	2383.33	2388.89	2388.89	2394.44	2388.89	2400	2394.44	2394.44	2400	2405.56	2405.56	2411.11	2411.11	2416.67	2416.67	2411.11	2422.22	2444.44	2422.22	2422.22	2433.33	2427.78	2433.33	2433.33	2438.89	2438.89
Gp1	2355.56	2366.67	2361.11	2355.56	2383.33	2366.67	2366.67	2366.67	2366.67	2366.67	2366.67	2372.22	2366.67	2366.67	2366.67	2366.67	2366.67	2366.67	2366.67	2366.67	2377.78	2372.22	2372.22	2377.78	2372.22	2377.78	2383.33	2372.22	2377.78	2377.78	2372.22	2377.78	2377.78	2377.78	2377.78	2377.78	2388.89	2377.78	2372.22	2377.78	2372.22	2377.78	2377.78	2383.33	2377.78	2377.78	2372.22	2377.78	2383.33
Gp2	2338.89	2350	2422.22	2344.44	2344.44	2350	2350	2350	2350	2350	2350	2350	2350	2350	2350	2350	2355.56	2350	2355.56	2355.56	2355.56	2355.56	2355.56	2355.56	2355.56	2361.11	2361.11	2355.56	2366.67	2355.56	2355.56	2355.56	2355.56	2361.11	2361.11	2361.11	2361.11	2366.67	2355.56	2355.56	2361.11	2355.56	2355.56	2366.67	2355.56	2361.11	2355.56	2361.11	2361.11
[truncated: 451 more columns]

## Sheet: ndelH_D2delC
Date: 22/02/2023
time(min)	0	0.25	0.5	0.75	1	1.25	1.5	1.75	2	2.25	2.5	2.75	3	3.25	3.5	3.75	4	4.25	4.5	4.75	5	5.25	5.5	5.75	6	6.25	6.5	6.75	7	7.25	7.5	7.75	8	8.25	8.5	8.75	9	9.25	9.5	9.75	10	10.25	10.5	10.75	11	11.25	11.5	11.75	12
wt	0.384	0.386	0.386	0.386	0.387	0.388	0.389	0.389	0.39	0.39	0.391	0.391	0.392	0.394	0.394	0.395	0.395	0.396	0.396	0.396	0.398	0.399	0.399	0.4	0.401	0.4	0.401	0.402	0.403	0.404	0.405	0.404	0.406	0.406	0.408	0.408	0.409	0.413	0.416	0.421	0.423	0.42	0.414	0.412	0.413	0.414	0.413	0.414	0.416
delNH	0.391	0.393	0.395	0.396	0.399	0.4	0.403	0.404	0.406	0.407	0.408	0.41	0.412	0.414	0.414	0.417	0.418	0.42	0.42	0.423	0.426	0.426	0.427	0.429	0.432	0.432	0.434	0.436	0.438	0.439	0.442	0.443	0.444	0.446	0.447	0.449	0.451	0.452	0.453	0.456	0.457	0.459	0.46	0.462	0.464	0.467	0.466	0.468	0.47
DdelC	0.382	0.385	0.386	0.387	0.388	0.389	0.391	0.392	0.393	0.395	0.395	0.396	0.397	0.399	0.4	0.4	0.402	0.403	0.403	0.405	0.406	0.407	0.407	0.409	0.41	0.412	0.412	0.413	0.414	0.415	0.416	0.417	0.418	0.419	0.421	0.421	0.421	0.422	0.422	0.424	0.426	0.429	0.426	0.428	0.429	0.43	0.43	0.432	0.432
QDdelC	0.389	0.388	0.388	0.387	0.388	0.389	0.389	0.389	0.389	0.389	0.389	0.389	0.389	0.39	0.39	0.39	0.39	0.39	0.39	0.39	0.391	0.391	0.391	0.392	0.392	0.391	0.392	0.392	0.392	0.392	0.392	0.392	0.392	0.396	0.399	0.392	0.392	0.392	0.392	0.393	0.393	0.394	0.394	0.393	0.395	0.398	0.394	0.394	0.401
2023-03-06
time (min)	0	0.25	0.5	0.75	1	1.25	1.5	1.75	2	2.25	2.5	2.75	3	3.25	3.5	3.75	4	4.25	4.5	4.75	5	5.25	5.5	5.75	6	6.25	6.5	6.75	7	7.25	7.5	7.75	8	8.25	8.5	8.75	9	9.25	9.5	9.75	10	10.25	10.5	10.75	11	11.25	11.5	11.75	12
ci	0.492	0.492	0.493	0.493	0.493	0.493	0.494	0.494	0.496	0.497	0.497	0.497	0.497	0.498	0.498	0.499	0.5	0.499	0.5	0.501	0.501	0.501	0.502	0.503	0.504	0.504	0.506	0.506	0.505	0.506	0.507	0.507	0.507	0.508	0.508	0.508	0.51	0.509	0.509	0.511	0.511	0.512	0.512	0.512	0.514	0.513	0.514	0.514	0.516
ciHdelN	0.457	0.457	0.458	0.46	0.462	0.462	0.464	0.465	0.467	0.468	0.469	0.47	0.472	0.473	0.474	0.475	0.477	0.478	0.479	0.481	0.482	0.483	0.485	0.485	0.487	0.488	0.491	0.492	0.492	0.494	0.496	0.496	0.497	0.498	0.499	0.502	0.504	0.503	0.504	0.506	0.508	0.51	0.509	0.512	0.512	0.515	0.514	0.52	0.517
CID2delC	0.448	0.449	0.452	0.451	0.453	0.453	0.455	0.455	0.456	0.457	0.458	0.46	0.46	0.461	0.463	0.463	0.464	0.465	0.467	0.467	0.467	0.468	0.47	0.47	0.471	0.473	0.472	0.473	0.478	0.476	0.476	0.477	0.478	0.478	0.479	0.48	0.481	0.482	0.482	0.483	0.485	0.487	0.487	0.487	0.488	0.489	0.489	0.49	0.491
DelNQ	0.444	0.444	0.446	0.444	0.446	0.445	0.445	0.445	0.447	0.446	0.447	0.446	0.446	0.446	0.446	0.448	0.445	0.448	0.452	0.447	0.447	0.448	0.448	0.448	0.448	0.448	0.448	0.449	0.448	0.449	0.449	0.449	0.448	0.449	0.449	0.449	0.449	0.45	0.449	0.449	0.45	0.452	0.45	0.45	0.45	0.451	0.45	0.451	0.451
delCQ	0.446	0.446	0.448	0.448	0.448	0.448	0.448	0.448	0.449	0.45	0.45	0.448	0.449	0.448	0.45	0.45	0.448	0.449	0.448	0.449	0.449	0.449	0.45	0.449	0.45	0.449	0.45	0.451	0.45	0.451	0.45	0.451	0.45	0.45	0.449	0.451	0.451	0.451	0.451	0.45	0.451	0.453	0.45	0.452	0.45	0.452	0.451	0.451	0.452
Date: 06/03/2023
time (MIN)	0	0.25	0.5	0.75	1	1.25	1.5	1.75	2	2.25	2.5	2.75	3	3.25	3.5	3.75	4	4.25	4.5	4.75	5	5.25	5.5	5.75	6	6.25	6.5	6.75	7	7.25	7.5	7.75	8	8.25	8.5	8.75	9	9.25	9.5	9.75	10	10.25	10.5	10.75	11	11.25	11.5	11.75	12
ci	0.403	0.403	0.403	0.403	0.404	0.406	0.406	0.406	0.406	0.407	0.409	0.409	0.409	0.409	0.41	0.412	0.411	0.412	0.412	0.414	0.414	0.414	0.414	0.415	0.416	0.416	0.417	0.417	0.418	0.418	0.42	0.421	0.421	0.422	0.422	0.422	0.423	0.423	0.423	0.425	0.425	0.426	0.426	0.427	0.428	0.428	0.428	0.43	0.43
ciHdelN	0.393	0.393	0.395	0.396	0.396	0.398	0.398	0.4	0.402	0.402	0.404	0.406	0.405	0.408	0.408	0.41	0.41	0.412	0.413	0.413	0.415	0.416	0.417	0.418	0.422	0.42	0.422	0.424	0.424	0.425	0.427	0.428	0.432	0.43	0.432	0.432	0.433	0.434	0.436	0.437	0.438	0.44	0.441	0.442	0.444	0.444	0.446	0.446	0.448
CID2delC	0.402	0.403	0.403	0.404	0.404	0.406	0.406	0.407	0.408	0.409	0.41	0.411	0.411	0.412	0.413	0.413	0.415	0.415	0.416	0.417	0.418	0.418	0.42	0.42	0.422	0.422	0.423	0.424	0.427	0.425	0.427	0.428	0.429	0.429	0.43	0.43	0.431	0.432	0.433	0.434	0.436	0.436	0.437	0.439	0.439	0.439	0.44	0.441	0.442
DelNQ	0.397	0.397	0.397	0.397	0.397	0.397	0.398	0.398	0.398	0.398	0.399	0.4	0.399	0.399	0.4	0.4	0.4	0.399	0.401	0.4	0.401	0.4	0.4	0.401	0.401	0.4	0.401	0.402	0.401	0.401	0.402	0.402	0.402	0.402	0.402	0.402	0.402	0.403	0.403	0.402	0.403	0.403	0.403	0.404	0.404	0.404	0.403	0.404	0.405
delCQ	0.402	0.402	0.404	0.402	0.401	0.402	0.402	0.402	0.403	0.402	0.404	0.404	0.403	0.403	0.403	0.402	0.404	0.404	0.404	0.403	0.404	0.404	0.404	0.404	0.405	0.404	0.404	0.405	0.404	0.404	0.405	0.405	0.406	0.405	0.405	0.405	0.406	0.405	0.405	0.406	0.406	0.406	0.406	0.406	0.408	0.407	0.406	0.407	0.406
Date: 07/03/2023
time (min)	0	0.333333	0.666667	1	1.33333	1.66667	2	2.33333	2.66667	3	3.33333	3.66667	4	4.33333	4.66667	5	5.33333	5.66667	6	6.33333	6.66667	7	7.33333	7.66667	8	8.33333	8.66667	9	9.33333	9.66667	10	10.3333	10.6667	11	11.3333	11.6667	12	12.3333	12.6667	13	13.3333	13.6667	14	14.3333	14.6667	15	15.3333	15.6667	16
CI	0.388	0.389	0.39	0.391	0.392	0.393	0.393	0.395	0.394	0.396	0.397	0.397	0.398	0.399	0.399	0.4	0.402	0.403	0.404	0.405	0.406	0.406	0.407	0.408	0.408	0.409	0.409	0.41	0.41	0.412	0.412	0.412	0.413	0.414	0.414	0.416	0.416	0.417	0.417	0.418	0.418	0.42	0.421	0.421	0.422	0.423	0.425	0.424	0.425
HdelN	0.407	0.408	0.409	0.413	0.414	0.416	0.417	0.42	0.421	0.423	0.425	0.426	0.428	0.43	0.431	0.433	0.435	0.436	0.438	0.44	0.442	0.444	0.445	0.447	0.447	0.451	0.451	0.453	0.454	0.457	0.459	0.46	0.461	0.463	0.464	0.466	0.468	0.469	0.471	0.472	0.474	0.476	0.478	0.479	0.482	0.484	0.484	0.486	0.488
D2delC	0.389	0.391	0.393	0.395	0.396	0.398	0.399	0.4	0.401	0.402	0.404	0.404	0.406	0.408	0.408	0.409	0.412	0.413	0.413	0.415	0.417	0.418	0.42	0.42	0.421	0.422	0.424	0.425	0.425	0.428	0.429	0.43	0.431	0.432	0.433	0.434	0.435	0.437	0.438	0.439	0.44	0.442	0.443	0.444	0.445	0.446	0.447	0.449	0.449
HdelNQL	0.388	0.389	0.389	0.39	0.391	0.391	0.391	0.392	0.391	0.393	0.392	0.393	0.393	0.394	0.394	0.394	0.395	0.395	0.394	0.396	0.396	0.396	0.396	0.397	0.396	0.396	0.396	0.397	0.396	0.397	0.396	0.397	0.397	0.398	0.398	0.398	0.397	0.398	0.398	0.398	0.398	0.399	0.398	0.399	0.399	0.4	0.4	0.4	0.4
D2delC QL	0.396	0.397	0.397	0.398	0.398	0.398	0.398	0.4	0.398	0.399	0.4	0.4	0.4	0.4	0.4	0.402	0.402	0.404	0.404	0.407	0.407	0.409	0.41	0.409	0.409	0.409	0.408	0.408	0.405	0.405	0.404	0.403	0.403	0.405	0.404	0.404	0.403	0.404	0.404	0.404	0.404	0.405	0.404	0.404	0.405	0.406	0.406	0.406	0.405
Date: 21/08/2024
time (min)	0	0.333333	0.666667	1	1.33333	1.66667	2	2.33333	2.66667	3	3.33333	3.66667	4	4.33333	4.66667	5	5.33333	5.66667	6	6.33333	6.66667	7	7.33333	7.66667	8	8.33333	8.66667	9	9.33333	9.66667	10	10.3333	10.6667	11	11.3333	11.6667	12	12.3333	12.6667	13	13.3333	13.6667	14	14.3333	14.6667	15	15.3333	15.6667	16
CI	0.431	0.433	0.434	0.435	0.437	0.438	0.439	0.44	0.44	0.442	0.442	0.443	0.444	0.446	0.447	0.448	0.447	0.449	0.449	0.45	0.451	0.452	0.453	0.454	0.454	0.456	0.456	0.457	0.458	0.458	0.459	0.46	0.461	0.461	0.462	0.463	0.464	0.465	0.466	0.467	0.467	0.468	0.468	0.47	0.47	0.471	0.473	0.474	0.473
Cideldel	0.44	0.443	0.446	0.448	0.451	0.453	0.455	0.458	0.459	0.461	0.464	0.465	0.468	0.471	0.473	0.474	0.476	0.479	0.48	0.483	0.484	0.486	0.488	0.491	0.493	0.495	0.496	0.498	0.501	0.502	0.504	0.507	0.509	0.51	0.512	0.514	0.515	0.518	0.52	0.522	0.524	0.525	0.528	0.531	0.532	0.535	0.536	0.538	0.539
CIQdeldel	0.441	0.442	0.442	0.443	0.444	0.444	0.444	0.444	0.444	0.445	0.444	0.445	0.445	0.446	0.445	0.446	0.445	0.446	0.446	0.445	0.446	0.446	0.446	0.446	0.447	0.446	0.448	0.447	0.447	0.446	0.447	0.447	0.448	0.447	0.448	0.447	0.447	0.447	0.447	0.448	0.447	0.448	0.448	0.448	0.448	0.448	0.448	0.448	0.448
Date: 06/08/2024
time (min)	0	0.25	0.5	0.75	1	1.25	1.5	1.75	2	2.25	2.5	2.75	3	3.25	3.5	3.75	4	4.25	4.5	4.75	5	5.25	5.5	5.75	6	6.25	6.5	6.75	7	7.25	7.5	7.75	8	8.25	8.5	8.75	9	9.25	9.5	9.75	10	10.25	10.5	10.75	11	11.25	11.5	11.75	12
CI	0.512	0.512	0.514	0.515	0.516	0.517	0.517	0.519	0.52	0.52	0.521	0.522	0.522	0.524	0.523	0.526	0.526	0.527	0.528	0.528	0.529	0.529	0.53	0.532	0.532	0.533	0.534	0.535	0.535	0.536	0.537	0.538	0.538	0.539	0.54	0.54	0.541	0.542	0.542	0.542	0.543	0.544	0.544	0.545	0.546	0.547	0.547	0.547	0.549
CIQdeldel	0.512	0.512	0.512	0.513	0.513	0.514	0.513	0.515	0.515	0.516	0.515	0.516	0.515	0.516	0.516	0.517	0.517	0.516	0.517	0.517	0.517	0.517	0.518	0.518	0.518	0.518	0.518	0.518	0.518	0.518	0.519	0.518	0.519	0.519	0.519	0.519	0.519	0.518	0.52	0.519	0.519	0.519	0.519	0.52	0.52	0.52	0.52	0.52	0.52
Cideldel	0.504	0.505	0.506	0.508	0.51	0.511	0.511	0.513	0.514	0.516	0.516	0.518	0.519	0.521	0.522	0.523	0.525	0.526	0.527	0.528	0.529	0.531	0.532	0.533	0.534	0.536	0.537	0.538	0.539	0.54	0.542	0.544	0.544	0.546	0.547	0.549	0.55	0.551	0.552	0.552	0.555	0.556	0.557	0.558	0.559	0.561	0.563	0.564	0.565
Convert to Pi per molecule
standard curve slope	0.0036
protein concentation	0.05
time(min)	0	0.25	0.5	0.75	1	1.25	1.5	1.75	2	2.25	2.5	2.75	3	3.25	3.5	3.75	4	4.25	4.5	4.75	5	5.25	5.5	5.75	6	6.25	6.5	6.75	7	7.25	7.5	7.75	8	8.25	8.5	8.75	9	9.25	9.5	9.75	10	10.25	10.5	10.75	11	11.25	11.5	11.75	12
wt	2133.33	2144.44	2144.44	2144.44	2150	2155.56	2161.11	2161.11	2166.67	2166.67	2172.22	2172.22	2177.78	2188.89	2188.89	2194.44	2194.44	2200	2200	2200	2211.11	2216.67	2216.67	2222.22	2227.78	2222.22	2227.78	2233.33	2238.89	2244.44	2250	2244.44	2255.56	2255.56	2266.67	2266.67	2272.22	2294.44	2311.11	2338.89	2350	2333.33	2300	2288.89	2294.44	2300	2294.44	2300	2311.11
delNH	2172.22	2183.33	2194.44	2200	2216.67	2222.22	2238.89	2244.44	2255.56	2261.11	2266.67	2277.78	2288.89	2300	2300	2316.67	2322.22	2333.33	2333.33	2350	2366.67	2366.67	2372.22	2383.33	2400	2400	2411.11	2422.22	2433.33	2438.89	2455.56	2461.11	2466.67	2477.78	2483.33	2494.44	2505.56	2511.11	2516.67	2533.33	2538.89	2550	2555.56	2566.67	2577.78	2594.44	2588.89	2600	2611.11
DdelC	2122.22	2138.89	2144.44	2150	2155.56	2161.11	2172.22	2177.78	2183.33	2194.44	2194.44	2200	2205.56	2216.67	2222.22	2222.22	2233.33	2238.89	2238.89	2250	2255.56	2261.11	2261.11	2272.22	2277.78	2288.89	2288.89	2294.44	2300	2305.56	2311.11	2316.67	2322.22	2327.78	2338.89	2338.89	2338.89	2344.44	2344.44	2355.56	2366.67	2383.33	2366.67	2377.78	2383.33	2388.89	2388.89	2400	2400
QDdelC	2161.11	2155.56	2155.56	2150	2155.56	2161.11	2161.11	2161.11	2161.11	2161.11	2161.11	2161.11	2161.11	2166.67	2166.67	2166.67	2166.67	2166.67	2166.67	2166.67	2172.22	2172.22	2172.22	2177.78	2177.78	2172.22	2177.78	2177.78	2177.78	2177.78	2177.78	2177.78	2177.78	2200	2216.67	2177.78	2177.78	2177.78	2177.78	2183.33	2183.33	2188.89	2188.89	2183.33	2194.44	2211.11	2188.89	2188.89	2227.78
time (min)	0	0.25	0.5	0.75	1	1.25	1.5	1.75	2	2.25	2.5	2.75	3	3.25	3.5	3.75	4	4.25	4.5	4.75	5	5.25	5.5	5.75	6	6.25	6.5	6.75	7	7.25	7.5	7.75	8	8.25	8.5	8.75	9	9.25	9.5	9.75	10	10.25	10.5	10.75	11	11.25	11.5	11.75	12
ci	2733.33	2733.33	2738.89	2738.89	2738.89	2738.89	2744.44	2744.44	2755.56	2761.11	2761.11	2761.11	2761.11	2766.67	2766.67	2772.22	2777.78	2772.22	2777.78	2783.33	2783.33	2783.33	2788.89	2794.44	2800	2800	2811.11	2811.11	2805.56	2811.11	2816.67	2816.67	2816.67	2822.22	2822.22	2822.22	2833.33	2827.78	2827.78	2838.89	2838.89	2844.44	2844.44	2844.44	2855.56	2850	2855.56	2855.56	2866.67
ciHdelN	2538.89	2538.89	2544.44	2555.56	2566.67	2566.67	2577.78	2583.33	2594.44	2600	2605.56	2611.11	2622.22	2627.78	2633.33	2638.89	2650	2655.56	2661.11	2672.22	2677.78	2683.33	2694.44	2694.44	2705.56	2711.11	2727.78	2733.33	2733.33	2744.44	2755.56	2755.56	2761.11	2766.67	2772.22	2788.89	2800	2794.44	2800	2811.11	2822.22	2833.33	2827.78	2844.44	2844.44	2861.11	2855.56	2888.89	2872.22
CID2delC	2488.89	2494.44	2511.11	2505.56	2516.67	2516.67	2527.78	2527.78	2533.33	2538.89	2544.44	2555.56	2555.56	2561.11	2572.22	2572.22	2577.78	2583.33	2594.44	2594.44	2594.44	2600	2611.11	2611.11	2616.67	2627.78	2622.22	2627.78	2655.56	2644.44	2644.44	2650	2655.56	2655.56	2661.11	2666.67	2672.22	2677.78	2677.78	2683.33	2694.44	2705.56	2705.56	2705.56	2711.11	2716.67	2716.67	2722.22	2727.78
DelNQ	2466.67	2466.67	2477.78	2466.67	2477.78	2472.22	2472.22	2472.22	2483.33	2477.78	2483.33	2477.78	2477.78	2477.78	2477.78	2488.89	2472.22	2488.89	2511.11	2483.33	2483.33	2488.89	2488.89	2488.89	2488.89	2488.89	2488.89	2494.44	2488.89	2494.44	2494.44	2494.44	2488.89	2494.44	2494.44	2494.44	2494.44	2500	2494.44	2494.44	2500	2511.11	2500	2500	2500	2505.56	2500	2505.56	2505.56
delCQ	2477.78	2477.78	2488.89	2488.89	2488.89	2488.89	2488.89	2488.89	2494.44	2500	2500	2488.89	2494.44	2488.89	2500	2500	2488.89	2494.44	2488.89	2494.44	2494.44	2494.44	2500	2494.44	2500	2494.44	2500	2505.56	2500	2505.56	2500	2505.56	2500	2500	2494.44	2505.56	2505.56	2505.56	2505.56	2500	2505.56	2516.67	2500	2511.11	2500	2511.11	2505.56	2505.56	2511.11
time (MIN)	0	0.25	0.5	0.75	1	1.25	1.5	1.75	2	2.25	2.5	2.75	3	3.25	3.5	3.75	4	4.25	4.5	4.75	5	5.25	5.5	5.75	6	6.25	6.5	6.75	7	7.25	7.5	7.75	8	8.25	8.5	8.75	9	9.25	9.5	9.75	10	10.25	10.5	10.75	11	11.25	11.5	11.75	12
ci	2238.89	2238.89	2238.89	2238.89	2244.44	2255.56	2255.56	2255.56	2255.56	2261.11	2272.22	2272.22	2272.22	2272.22	2277.78	2288.89	2283.33	2288.89	2288.89	2300	2300	2300	2300	2305.56	2311.11	2311.11	2316.67	2316.67	2322.22	2322.22	2333.33	2338.89	2338.89	2344.44	2344.44	2344.44	2350	2350	2350	2361.11	2361.11	2366.67	2366.67	2372.22	2377.78	2377.78	2377.78	2388.89	2388.89
ciHdelN	2183.33	2183.33	2194.44	2200	2200	2211.11	2211.11	2222.22	2233.33	2233.33	2244.44	2255.56	2250	2266.67	2266.67	2277.78	2277.78	2288.89	2294.44	2294.44	2305.56	2311.11	2316.67	2322.22	2344.44	2333.33	2344.44	2355.56	2355.56	2361.11	2372.22	2377.78	2400	2388.89	2400	2400	2405.56	2411.11	2422.22	2427.78	2433.33	2444.44	2450	2455.56	2466.67	2466.67	2477.78	2477.78	2488.89
CID2delC	2233.33	2238.89	2238.89	2244.44	2244.44	2255.56	2255.56	2261.11	2266.67	2272.22	2277.78	2283.33	2283.33	2288.89	2294.44	2294.44	2305.56	2305.56	2311.11	2316.67	2322.22	2322.22	2333.33	2333.33	2344.44	2344.44	2350	2355.56	2372.22	2361.11	2372.22	2377.78	2383.33	2383.33	2388.89	2388.89	2394.44	2400	2405.56	2411.11	2422.22	2422.22	2427.78	2438.89	2438.89	2438.89	2444.44	2450	2455.56
DelNQ	2205.56	2205.56	2205.56	2205.56	2205.56	2205.56	2211.11	2211.11	2211.11	2211.11	2216.67	2222.22	2216.67	2216.67	2222.22	2222.22	2222.22	2216.67	2227.78	2222.22	2227.78	2222.22	2222.22	2227.78	2227.78	2222.22	2227.78	2233.33	2227.78	2227.78	2233.33	2233.33	2233.33	2233.33	2233.33	2233.33	2233.33	2238.89	2238.89	2233.33	2238.89	2238.89	2238.89	2244.44	2244.44	2244.44	2238.89	2244.44	2250
delCQ	2233.33	2233.33	2244.44	2233.33	2227.78	2233.33	2233.33	2233.33	2238.89	2233.33	2244.44	2244.44	2238.89	2238.89	2238.89	2233.33	2244.44	2244.44	2244.44	2238.89	2244.44	2244.44	2244.44	2244.44	2250	2244.44	2244.44	2250	2244.44	2244.44	2250	2250	2255.56	2250	2250	2250	2255.56	2250	2250	2255.56	2255.56	2255.56	2255.56	2255.56	2266.67	2261.11	2255.56	2261.11	2255.56
time (min)	0	0.333333	0.666667	1	1.33333	1.66667	2	2.33333	2.66667	3	3.33333	3.66667	4	4.33333	4.66667	5	5.33333	5.66667	6	6.33333	6.66667	7	7.33333	7.66667	8	8.33333	8.66667	9	9.33333	9.66667	10	10.3333	10.6667	11	11.3333	11.6667	12	12.3333	12.6667	13	13.3333	13.6667	14	14.3333	14.6667	15	15.3333	15.6667	16
CI	2155.56	2161.11	2166.67	2172.22	2177.78	2183.33	2183.33	2194.44	2188.89	2200	2205.56	2205.56	2211.11	2216.67	2216.67	2222.22	2233.33	2238.89	2244.44	2250	2255.56	2255.56	2261.11	2266.67	2266.67	2272.22	2272.22	2277.78	2277.78	2288.89	2288.89	2288.89	2294.44	2300	2300	2311.11	2311.11	2316.67	2316.67	2322.22	2322.22	2333.33	2338.89	2338.89	2344.44	2350	2361.11	2355.56	2361.11
HdelN	2261.11	2266.67	2272.22	2294.44	2300	2311.11	2316.67	2333.33	2338.89	2350	2361.11	2366.67	2377.78	2388.89	2394.44	2405.56	2416.67	2422.22	2433.33	2444.44	2455.56	2466.67	2472.22	2483.33	2483.33	2505.56	2505.56	2516.67	2522.22	2538.89	2550	2555.56	2561.11	2572.22	2577.78	2588.89	2600	2605.56	2616.67	2622.22	2633.33	2644.44	2655.56	2661.11	2677.78	2688.89	2688.89	2700	2711.11
D2delC	2161.11	2172.22	2183.33	2194.44	2200	2211.11	2216.67	2222.22	2227.78	2233.33	2244.44	2244.44	2255.56	2266.67	2266.67	2272.22	2288.89	2294.44	2294.44	2305.56	2316.67	2322.22	2333.33	2333.33	2338.89	2344.44	2355.56	2361.11	2361.11	2377.78	2383.33	2388.89	2394.44	2400	2405.56	2411.11	2416.67	2427.78	2433.33	2438.89	2444.44	2455.56	2461.11	2466.67	2472.22	2477.78	2483.33	2494.44	2494.44
HdelNQL	2155.56	2161.11	2161.11	2166.67	2172.22	2172.22	2172.22	2177.78	2172.22	2183.33	2177.78	2183.33	2183.33	2188.89	2188.89	2188.89	2194.44	2194.44	2188.89	2200	2200	2200	2200	2205.56	2200	2200	2200	2205.56	2200	2205.56	2200	2205.56	2205.56	2211.11	2211.11	2211.11	2205.56	2211.11	2211.11	2211.11	2211.11	2216.67	2211.11	2216.67	2216.67	2222.22	2222.22	2222.22	2222.22
D2delC QL	2200	2205.56	2205.56	2211.11	2211.11	2211.11	2211.11	2222.22	2211.11	2216.67	2222.22	2222.22	2222.22	2222.22	2222.22	2233.33	2233.33	2244.44	2244.44	2261.11	2261.11	2272.22	2277.78	2272.22	2272.22	2272.22	2266.67	2266.67	2250	2250	2244.44	2238.89	2238.89	2250	2244.44	2244.44	2238.89	2244.44	2244.44	2244.44	2244.44	2250	2244.44	2244.44	2250	2255.56	2255.56	2255.56	2250
Date: 21/08/2024
time (min)	0	0.333333	0.666667	1	1.33333	1.66667	2	2.33333	2.66667	3	3.33333	3.66667	4	4.33333	4.66667	5	5.33333	5.66667	6	6.33333	6.66667	7	7.33333	7.66667	8	8.33333	8.66667	9	9.33333	9.66667	10	10.3333	10.6667	11	11.3333	11.6667	12	12.3333	12.6667	13	13.3333	13.6667	14	14.3333	14.6667	15	15.3333	15.6667	16
CI	2394.44	2405.56	2411.11	2416.67	2427.78	2433.33	2438.89	2444.44	2444.44	2455.56	2455.56	2461.11	2466.67	2477.78	2483.33	2488.89	2483.33	2494.44	2494.44	2500	2505.56	2511.11	2516.67	2522.22	2522.22	2533.33	2533.33	2538.89	2544.44	2544.44	2550	2555.56	2561.11	2561.11	2566.67	2572.22	2577.78	2583.33	2588.89	2594.44	2594.44	2600	2600	2611.11	2611.11	2616.67	2627.78	2633.33	2627.78
Cideldel	2444.44	2461.11	2477.78	2488.89	2505.56	2516.67	2527.78	2544.44	2550	2561.11	2577.78	2583.33	2600	2616.67	2627.78	2633.33	2644.44	2661.11	2666.67	2683.33	2688.89	2700	2711.11	2727.78	2738.89	2750	2755.56	2766.67	2783.33	2788.89	2800	2816.67	2827.78	2833.33	2844.44	2855.56	2861.11	2877.78	2888.89	2900	2911.11	2916.67	2933.33	2950	2955.56	2972.22	2977.78	2988.89	2994.44
CIQdeldel	2450	2455.56	2455.56	2461.11	2466.67	2466.67	2466.67	2466.67	2466.67	2472.22	2466.67	2472.22	2472.22	2477.78	2472.22	2477.78	2472.22	2477.78	2477.78	2472.22	2477.78	2477.78	2477.78	2477.78	2483.33	2477.78	2488.89	2483.33	2483.33	2477.78	2483.33	2483.33	2488.89	2483.33	2488.89	2483.33	2483.33	2483.33	2483.33	2488.89	2483.33	2488.89	2488.89	2488.89	2488.89	2488.89	2488.89	2488.89	2488.89
Date: 06/08/2024
time (min)	0	0.25	0.5	0.75	1	1.25	1.5	1.75	2	2.25	2.5	2.75	3	3.25	3.5	3.75	4	4.25	4.5	4.75	5	5.25	5.5	5.75	6	6.25	6.5	6.75	7	7.25	7.5	7.75	8	8.25	8.5	8.75	9	9.25	9.5	9.75	10	10.25	10.5	10.75	11	11.25	11.5	11.75	12
CI	2844.44	2844.44	2855.56	2861.11	2866.67	2872.22	2872.22	2883.33	2888.89	2888.89	2894.44	2900	2900	2911.11	2905.56	2922.22	2922.22	2927.78	2933.33	2933.33	2938.89	2938.89	2944.44	2955.56	2955.56	2961.11	2966.67	2972.22	2972.22	2977.78	2983.33	2988.89	2988.89	2994.44	3000	3000	3005.56	3011.11	3011.11	3011.11	3016.67	3022.22	3022.22	3027.78	3033.33	3038.89	3038.89	3038.89	3050
CIQdeldel	2844.44	2844.44	2844.44	2850	2850	2855.56	2850	2861.11	2861.11	2866.67	2861.11	2866.67	2861.11	2866.67	2866.67	2872.22	2872.22	2866.67	2872.22	2872.22	2872.22	2872.22	2877.78	2877.78	2877.78	2877.78	2877.78	2877.78	2877.78	2877.78	2883.33	2877.78	2883.33	2883.33	2883.33	2883.33	2883.33	2877.78	2888.89	2883.33	2883.33	2883.33	2883.33	2888.89	2888.89	2888.89	2888.89	2888.89	2888.89
Cideldel	2800	2805.56	2811.11	2822.22	2833.33	2838.89	2838.89	2850	2855.56	2866.67	2866.67	2877.78	2883.33	2894.44	2900	2905.56	2916.67	2922.22	2927.78	2933.33	2938.89	2950	2955.56	2961.11	2966.67	2977.78	2983.33	2988.89	2994.44	3000	3011.11	3022.22	3022.22	3033.33	3038.89	3050	3055.56	3061.11	3066.67	3066.67	3083.33	3088.89	3094.44	3100	3105.56	3116.67	3127.78	3133.33	3138.89
[truncated: 451 more columns]

## Sheet: mutant comparison
time	0	0.333333	0.666667	1	1.33333	1.66667	2	2.33333	2.66667	3	3.33333	3.66667	4	4.33333	4.66667	5	5.33333	5.66667	6	6.33333	6.66667	7	7.33333	7.66667	8	8.33333	8.66667	9	9.33333	9.66667	10	10.3333	10.6667	11	11.3333	11.6667	12	12.3333	12.6667	13	13.3333	13.6667	14	14.3333	14.6667	15	15.3333	15.6667	16
ci	0.464	0.463	0.464	0.465	0.467	0.468	0.468	0.47	0.47	0.47	0.471	0.473	0.472	0.474	0.474	0.476	0.477	0.478	0.478	0.478	0.478	0.48	0.48	0.481	0.482	0.483	0.484	0.485	0.485	0.485	0.486	0.488	0.488	0.489	0.49	0.491	0.492	0.493	0.496	0.498	0.5	0.5	0.502	0.503	0.503	0.505	0.508	0.507	0.508
cidelg	0.441	0.446	0.449	0.453	0.457	0.46	0.464	0.468	0.472	0.476	0.478	0.483	0.485	0.49	0.492	0.497	0.498	0.502	0.506	0.51	0.512	0.515	0.519	0.522	0.525	0.528	0.532	0.536	0.539	0.542	0.545	0.548	0.553	0.555	0.559	0.562	0.565	0.568	0.572	0.574	0.578	0.582	0.585	0.588	0.591	0.594	0.598	0.6	0.606
cidelg + g	0.452	0.453	0.455	0.456	0.458	0.459	0.461	0.463	0.463	0.465	0.466	0.468	0.468	0.47	0.471	0.473	0.474	0.475	0.476	0.478	0.478	0.48	0.481	0.482	0.483	0.485	0.486	0.487	0.488	0.49	0.491	0.492	0.493	0.494	0.496	0.497	0.499	0.498	0.501	0.503	0.502	0.502	0.504	0.505	0.506	0.509	0.509	0.51	0.512
cidelsb	0.477	0.48	0.485	0.487	0.491	0.494	0.496	0.5	0.503	0.505	0.509	0.512	0.514	0.518	0.521	0.524	0.527	0.53	0.533	0.535	0.539	0.541	0.544	0.547	0.55	0.552	0.555	0.558	0.561	0.564	0.567	0.57	0.572	0.575	0.578	0.58	0.583	0.586	0.589	0.591	0.594	0.596	0.6	0.602	0.603	0.607	0.609	0.611	0.615
cidelsb +g	0.466	0.468	0.472	0.474	0.477	0.48	0.484	0.487	0.489	0.492	0.495	0.498	0.501	0.504	0.507	0.51	0.512	0.515	0.517	0.521	0.524	0.526	0.529	0.533	0.535	0.538	0.54	0.544	0.547	0.549	0.551	0.555	0.557	0.56	0.562	0.565	0.567	0.571	0.573	0.576	0.577	0.581	0.583	0.586	0.588	0.591	0.594	0.595	0.6
cidelg+gp1	0.452	0.453	0.455	0.454	0.455	0.456	0.458	0.458	0.459	0.46	0.461	0.463	0.464	0.464	0.464	0.466	0.466	0.468	0.468	0.469	0.469	0.47	0.471	0.471	0.472	0.472	0.474	0.475	0.476	0.476	0.477	0.478	0.479	0.48	0.48	0.481	0.482	0.482	0.482	0.484	0.484	0.485	0.485	0.487	0.488	0.488	0.488	0.489	0.491
didelg+p2	0.465	0.465	0.465	0.466	0.466	0.464	0.466	0.466	0.468	0.467	0.468	0.469	0.468	0.47	0.47	0.471	0.47	0.472	0.473	0.472	0.473	0.474	0.474	0.474	0.474	0.476	0.475	0.476	0.476	0.477	0.477	0.478	0.479	0.479	0.48	0.481	0.482	0.48	0.482	0.483	0.483	0.483	0.484	0.484	0.485	0.486	0.486	0.487	0.488
gp1	0.438	0.438	0.438	0.438	0.437	0.437	0.438	0.437	0.437	0.437	0.437	0.438	0.437	0.437	0.437	0.438	0.437	0.437	0.437	0.437	0.436	0.437	0.436	0.436	0.437	0.437	0.437	0.437	0.437	0.437	0.437	0.437	0.436	0.436	0.436	0.437	0.437	0.436	0.437	0.436	0.436	0.435	0.436	0.436	0.435	0.435	0.436	0.435	0.437
gp2	0.44	0.441	0.441	0.441	0.442	0.441	0.442	0.443	0.442	0.442	0.442	0.442	0.444	0.442	0.442	0.443	0.442	0.442	0.444	0.442	0.442	0.442	0.442	0.442	0.442	0.443	0.442	0.442	0.443	0.442	0.443	0.443	0.443	0.442	0.443	0.442	0.443	0.442	0.442	0.442	0.441	0.442	0.443	0.442	0.441	0.442	0.442	0.442	0.442
cidelg+gdelc	0.445	0.447	0.448	0.448	0.448	0.449	0.45	0.45	0.452	0.451	0.452	0.452	0.453	0.453	0.454	0.455	0.454	0.455	0.456	0.455	0.456	0.457	0.457	0.457	0.459	0.459	0.459	0.46	0.46	0.46	0.462	0.462	0.463	0.463	0.464	0.464	0.465	0.464	0.465	0.466	0.466	0.466	0.466	0.468	0.466	0.468	0.468	0.468	0.471
gdelc	0.455	0.454	0.455	0.454	0.454	0.454	0.454	0.455	0.455	0.455	0.454	0.455	0.454	0.454	0.454	0.455	0.455	0.454	0.454	0.453	0.454	0.455	0.454	0.454	0.455	0.455	0.455	0.455	0.455	0.454	0.454	0.455	0.455	0.455	0.455	0.455	0.454	0.454	0.455	0.454	0.454	0.454	0.454	0.454	0.453	0.454	0.454	0.453	0.454
hdeln	0.445	0.448	0.451	0.452	0.454	0.457	0.458	0.46	0.461	0.462	0.465	0.467	0.468	0.471	0.472	0.474	0.476	0.478	0.479	0.48	0.483	0.484	0.486	0.487	0.49	0.492	0.493	0.494	0.496	0.497	0.499	0.501	0.504	0.505	0.507	0.508	0.51	0.509	0.513	0.514	0.515	0.518	0.52	0.521	0.522	0.524	0.526	0.527	0.53
d2delc	0.441	0.444	0.445	0.448	0.45	0.451	0.453	0.455	0.456	0.458	0.459	0.461	0.462	0.464	0.466	0.468	0.469	0.47	0.471	0.473	0.476	0.476	0.478	0.48	0.481	0.484	0.485	0.487	0.488	0.489	0.492	0.493	0.495	0.496	0.498	0.5	0.5	0.503	0.505	0.505	0.507	0.509	0.511	0.511	0.513	0.516	0.517	0.518	0.52
deldel	0.445	0.448	0.451	0.453	0.455	0.456	0.459	0.462	0.464	0.466	0.468	0.47	0.471	0.474	0.475	0.479	0.479	0.481	0.482	0.484	0.487	0.489	0.491	0.493	0.495	0.495	0.498	0.499	0.501	0.504	0.505	0.507	0.509	0.511	0.513	0.514	0.517	0.518	0.521	0.522	0.523	0.525	0.527	0.53	0.53	0.534	0.536	0.537	0.54
qhdeln	0.464	0.471	0.475	0.476	0.476	0.474	0.468	0.463	0.461	0.46	0.46	0.461	0.46	0.461	0.463	0.468	0.473	0.477	0.473	0.464	0.462	0.463	0.464	0.463	0.464	0.463	0.463	0.463	0.463	0.463	0.464	0.464	0.464	0.464	0.465	0.464	0.463	0.464	0.465	0.465	0.464	0.464	0.465	0.464	0.465	0.466	0.466	0.465	0.467
qd2delc	0.463	0.464	0.464	0.464	0.464	0.465	0.466	0.464	0.465	0.465	0.465	0.465	0.464	0.466	0.465	0.466	0.465	0.465	0.466	0.464	0.465	0.465	0.466	0.466	0.466	0.466	0.466	0.466	0.466	0.465	0.466	0.466	0.466	0.466	0.465	0.466	0.466	0.466	0.466	0.467	0.466	0.466	0.466	0.467	0.466	0.467	0.468	0.468	0.468
qdeldel	0.46	0.461	0.461	0.461	0.462	0.461	0.461	0.462	0.461	0.462	0.466	0.475	0.486	0.501	0.504	0.497	0.48	0.467	0.463	0.462	0.463	0.463	0.462	0.463	0.463	0.463	0.464	0.463	0.464	0.463	0.464	0.465	0.465	0.464	0.465	0.465	0.465	0.463	0.464	0.464	0.464	0.464	0.464	0.464	0.463	0.464	0.465	0.463	0.465
Convert to Pi per molecule
standard curve slope	0.0036
protein concentation	0.05
time(min)	0	0.333333	0.666667	1	1.33333	1.66667	2	2.33333	2.66667	3	3.33333	3.66667	4	4.33333	4.66667	5	5.33333	5.66667	6	6.33333	6.66667	7	7.33333	7.66667	8	8.33333	8.66667	9	9.33333	9.66667	10	10.3333	10.6667	11	11.3333	11.6667	12	12.3333	12.6667	13	13.3333	13.6667	14	14.3333	14.6667	15	15.3333	15.6667	16
ci	2577.78	2572.22	2577.78	2583.33	2594.44	2600	2600	2611.11	2611.11	2611.11	2616.67	2627.78	2622.22	2633.33	2633.33	2644.44	2650	2655.56	2655.56	2655.56	2655.56	2666.67	2666.67	2672.22	2677.78	2683.33	2688.89	2694.44	2694.44	2694.44	2700	2711.11	2711.11	2716.67	2722.22	2727.78	2733.33	2738.89	2755.56	2766.67	2777.78	2777.78	2788.89	2794.44	2794.44	2805.56	2822.22	2816.67	2822.22
cidelg	2450	2477.78	2494.44	2516.67	2538.89	2555.56	2577.78	2600	2622.22	2644.44	2655.56	2683.33	2694.44	2722.22	2733.33	2761.11	2766.67	2788.89	2811.11	2833.33	2844.44	2861.11	2883.33	2900	2916.67	2933.33	2955.56	2977.78	2994.44	3011.11	3027.78	3044.44	3072.22	3083.33	3105.56	3122.22	3138.89	3155.56	3177.78	3188.89	3211.11	3233.33	3250	3266.67	3283.33	3300	3322.22	3333.33	3366.67
cidelg + g	2511.11	2516.67	2527.78	2533.33	2544.44	2550	2561.11	2572.22	2572.22	2583.33	2588.89	2600	2600	2611.11	2616.67	2627.78	2633.33	2638.89	2644.44	2655.56	2655.56	2666.67	2672.22	2677.78	2683.33	2694.44	2700	2705.56	2711.11	2722.22	2727.78	2733.33	2738.89	2744.44	2755.56	2761.11	2772.22	2766.67	2783.33	2794.44	2788.89	2788.89	2800	2805.56	2811.11	2827.78	2827.78	2833.33	2844.44
cidelsb	2650	2666.67	2694.44	2705.56	2727.78	2744.44	2755.56	2777.78	2794.44	2805.56	2827.78	2844.44	2855.56	2877.78	2894.44	2911.11	2927.78	2944.44	2961.11	2972.22	2994.44	3005.56	3022.22	3038.89	3055.56	3066.67	3083.33	3100	3116.67	3133.33	3150	3166.67	3177.78	3194.44	3211.11	3222.22	3238.89	3255.56	3272.22	3283.33	3300	3311.11	3333.33	3344.44	3350	3372.22	3383.33	3394.44	3416.67
cidelsb +g	2588.89	2600	2622.22	2633.33	2650	2666.67	2688.89	2705.56	2716.67	2733.33	2750	2766.67	2783.33	2800	2816.67	2833.33	2844.44	2861.11	2872.22	2894.44	2911.11	2922.22	2938.89	2961.11	2972.22	2988.89	3000	3022.22	3038.89	3050	3061.11	3083.33	3094.44	3111.11	3122.22	3138.89	3150	3172.22	3183.33	3200	3205.56	3227.78	3238.89	3255.56	3266.67	3283.33	3300	3305.56	3333.33
cidelg+gp1	2511.11	2516.67	2527.78	2522.22	2527.78	2533.33	2544.44	2544.44	2550	2555.56	2561.11	2572.22	2577.78	2577.78	2577.78	2588.89	2588.89	2600	2600	2605.56	2605.56	2611.11	2616.67	2616.67	2622.22	2622.22	2633.33	2638.89	2644.44	2644.44	2650	2655.56	2661.11	2666.67	2666.67	2672.22	2677.78	2677.78	2677.78	2688.89	2688.89	2694.44	2694.44	2705.56	2711.11	2711.11	2711.11	2716.67	2727.78
didelg+p2	2583.33	2583.33	2583.33	2588.89	2588.89	2577.78	2588.89	2588.89	2600	2594.44	2600	2605.56	2600	2611.11	2611.11	2616.67	2611.11	2622.22	2627.78	2622.22	2627.78	2633.33	2633.33	2633.33	2633.33	2644.44	2638.89	2644.44	2644.44	2650	2650	2655.56	2661.11	2661.11	2666.67	2672.22	2677.78	2666.67	2677.78	2683.33	2683.33	2683.33	2688.89	2688.89	2694.44	2700	2700	2705.56	2711.11
gp1	2433.33	2433.33	2433.33	2433.33	2427.78	2427.78	2433.33	2427.78	2427.78	2427.78	2427.78	2433.33	2427.78	2427.78	2427.78	2433.33	2427.78	2427.78	2427.78	2427.78	2422.22	2427.78	2422.22	2422.22	2427.78	2427.78	2427.78	2427.78	2427.78	2427.78	2427.78	2427.78	2422.22	2422.22	2422.22	2427.78	2427.78	2422.22	2427.78	2422.22	2422.22	2416.67	2422.22	2422.22	2416.67	2416.67	2422.22	2416.67	2427.78
gp2	2444.44	2450	2450	2450	2455.56	2450	2455.56	2461.11	2455.56	2455.56	2455.56	2455.56	2466.67	2455.56	2455.56	2461.11	2455.56	2455.56	2466.67	2455.56	2455.56	2455.56	2455.56	2455.56	2455.56	2461.11	2455.56	2455.56	2461.11	2455.56	2461.11	2461.11	2461.11	2455.56	2461.11	2455.56	2461.11	2455.56	2455.56	2455.56	2450	2455.56	2461.11	2455.56	2450	2455.56	2455.56	2455.56	2455.56
cidelg+gdelc	2472.22	2483.33	2488.89	2488.89	2488.89	2494.44	2500	2500	2511.11	2505.56	2511.11	2511.11	2516.67	2516.67	2522.22	2527.78	2522.22	2527.78	2533.33	2527.78	2533.33	2538.89	2538.89	2538.89	2550	2550	2550	2555.56	2555.56	2555.56	2566.67	2566.67	2572.22	2572.22	2577.78	2577.78	2583.33	2577.78	2583.33	2588.89	2588.89	2588.89	2588.89	2600	2588.89	2600	2600	2600	2616.67
gdelc	2527.78	2522.22	2527.78	2522.22	2522.22	2522.22	2522.22	2527.78	2527.78	2527.78	2522.22	2527.78	2522.22	2522.22	2522.22	2527.78	2527.78	2522.22	2522.22	2516.67	2522.22	2527.78	2522.22	2522.22	2527.78	2527.78	2527.78	2527.78	2527.78	2522.22	2522.22	2527.78	2527.78	2527.78	2527.78	2527.78	2522.22	2522.22	2527.78	2522.22	2522.22	2522.22	2522.22	2522.22	2516.67	2522.22	2522.22	2516.67	2522.22
hdeln	2472.22	2488.89	2505.56	2511.11	2522.22	2538.89	2544.44	2555.56	2561.11	2566.67	2583.33	2594.44	2600	2616.67	2622.22	2633.33	2644.44	2655.56	2661.11	2666.67	2683.33	2688.89	2700	2705.56	2722.22	2733.33	2738.89	2744.44	2755.56	2761.11	2772.22	2783.33	2800	2805.56	2816.67	2822.22	2833.33	2827.78	2850	2855.56	2861.11	2877.78	2888.89	2894.44	2900	2911.11	2922.22	2927.78	2944.44
d2delc	2450	2466.67	2472.22	2488.89	2500	2505.56	2516.67	2527.78	2533.33	2544.44	2550	2561.11	2566.67	2577.78	2588.89	2600	2605.56	2611.11	2616.67	2627.78	2644.44	2644.44	2655.56	2666.67	2672.22	2688.89	2694.44	2705.56	2711.11	2716.67	2733.33	2738.89	2750	2755.56	2766.67	2777.78	2777.78	2794.44	2805.56	2805.56	2816.67	2827.78	2838.89	2838.89	2850	2866.67	2872.22	2877.78	2888.89
deldel	2472.22	2488.89	2505.56	2516.67	2527.78	2533.33	2550	2566.67	2577.78	2588.89	2600	2611.11	2616.67	2633.33	2638.89	2661.11	2661.11	2672.22	2677.78	2688.89	2705.56	2716.67	2727.78	2738.89	2750	2750	2766.67	2772.22	2783.33	2800	2805.56	2816.67	2827.78	2838.89	2850	2855.56	2872.22	2877.78	2894.44	2900	2905.56	2916.67	2927.78	2944.44	2944.44	2966.67	2977.78	2983.33	3000
qhdeln	2577.78	2616.67	2638.89	2644.44	2644.44	2633.33	2600	2572.22	2561.11	2555.56	2555.56	2561.11	2555.56	2561.11	2572.22	2600	2627.78	2650	2627.78	2577.78	2566.67	2572.22	2577.78	2572.22	2577.78	2572.22	2572.22	2572.22	2572.22	2572.22	2577.78	2577.78	2577.78	2577.78	2583.33	2577.78	2572.22	2577.78	2583.33	2583.33	2577.78	2577.78	2583.33	2577.78	2583.33	2588.89	2588.89	2583.33	2594.44
qd2delc	2572.22	2577.78	2577.78	2577.78	2577.78	2583.33	2588.89	2577.78	2583.33	2583.33	2583.33	2583.33	2577.78	2588.89	2583.33	2588.89	2583.33	2583.33	2588.89	2577.78	2583.33	2583.33	2588.89	2588.89	2588.89	2588.89	2588.89	2588.89	2588.89	2583.33	2588.89	2588.89	2588.89	2588.89	2583.33	2588.89	2588.89	2588.89	2588.89	2594.44	2588.89	2588.89	2588.89	2594.44	2588.89	2594.44	2600	2600	2600
qdeldel	2555.56	2561.11	2561.11	2561.11	2566.67	2561.11	2561.11	2566.67	2561.11	2566.67	2588.89	2638.89	2700	2783.33	2800	2761.11	2666.67	2594.44	2572.22	2566.67	2572.22	2572.22	2566.67	2572.22	2572.22	2572.22	2577.78	2572.22	2577.78	2572.22	2577.78	2583.33	2583.33	2577.78	2583.33	2583.33	2583.33	2572.22	2577.78	2577.78	2577.78	2577.78	2577.78	2577.78	2572.22	2577.78	2583.33	2572.22	2583.33
[truncated: 351 more columns]
