# Supplementary material for: Molecular mechanism of condensin I activation by KIF4A
Source: EMBO J. 2024 Dec 17;44(3):682–704. doi: 10.1038/s44318-024-00340-w (PMC11790958; doi:10.1038/s44318-024-00340-w)
Supplement: Supplementary file 5 — Source data Fig. 2 [file 44318_2024_340_MOESM5_ESM.zip › Figure 2/2A/README.txt]

File 2a_specific_mutant_ATPase_data.xlsx contains, on sheet 1, fit data used to plot graph in Fig. 2A and on sheet 2 raw data from plate reader, with conversion into released phosphate molecules, prior to fitting of the linear region to determine the rate.
File 2a_SDS_gel.tif is raw, uncropped SDS page gel image in tif format.
File 2a_SDS_gel_crop.pdf is a pdf illustrating the cropping regions used in Fig. 2A.
