# Supplementary material for: Molecular mechanism of condensin I activation by KIF4A
Source: EMBO J. 2024 Dec 17;44(3):682–704. doi: 10.1038/s44318-024-00340-w (PMC11790958; doi:10.1038/s44318-024-00340-w)
Supplement: Supplementary file 5 — Source data Fig. 2 [file 44318_2024_340_MOESM5_ESM.zip › Figure 2/2D/2D_NCAPD2pep_FP.xlsx]

## Sheet: Sheet1
FP with 100nM of NCAPD2 peptide
conc (uM)	NCAPG									CI pentamer									CIdelG tetramer									NCAPG acid patch mutant
0	0	0	0	0	0	0	0	0	0	0	0	0	0	0	0	0	0	0	0	0	0	0	0	0	0	0	0	0	0	0	0	0	0	0	0	0
0.5	-2.5	-0.9	0.1	4.1	6.6	2	-4.5	4.6	2.9	-1.4	1.3	1.3	0.8	-0.7	-1.5	3.5	-2.4	0.8	0.6	-1.4	-2.6	-2.9	5.8	6	-1.9	4.5	6.7	-2	-1.9	4	1.9	4.7	4.3
1	1.7	8.3	2.4	10.5	10.9	4.2	7.1	2.8	6.9	3.2	6.8	3.6	-6	-7.3	-1.7	2.5	-4.4	-2.7	-0.5	-0.4	0	2.7	4.4	5.7	-4.6	-1.6	3.3	-7.5	5.2	4.1	2.3	0.9	1	3.5	2.2	2.3
2	15.4	11.6	13.7	21.2	22.4	19	20.6	21.4	20.7	1	5.4	5.5	-0.2	-2.5	4.6	3.2	-3.9	2.3	4	6.5	5.3	-0.4	0.9	8.2	-3.5	0.8	1.4	-6.6	-0.4	-0.4	5.8	6.6	4.9	3.9	5.4	1.8
4	28.7	31.2	28.1	36.8	36.8	30.5	29.6	30.4	34.3	2.7	7.4	9.2	9.1	5.1	12.2	8.9	5.2	4.5	4.2	3	7.5	0.1	5.8	9.2	-4.8	-1.1	6.1	1.4	1.7	6.8	6.2	8.6	7	5.9	6.6	2.4
6	37.6	42.6	38.2	41.8	45.4	41.2	39.9	42.4	45.3	11.7	16.2	12.9	10.8	6	13.6	18.5	7.7	7.3	8.7	6.5	8.7	3.7	9.3	9.2	-4.17508	0.8	3.8	-4.1	3.5	5.7	8.6	6.9	9.1	5.5	4.9	5.1
9.5										21.8	21.9	22.2	19	17.2	30.7	22.7	17.8	21.2
10	54.6	55.5	54.5	60.6	61.2	53.4	59.1	57.2	61.2										8	16.7	12.7	11.3	16	16.6	0.4	8	10.9	5.7	11.3	13.3				8.1	6.8	5.5
