# Supplementary material for: Molecular mechanism of condensin I activation by KIF4A
Source: EMBO J. 2024 Dec 17;44(3):682–704. doi: 10.1038/s44318-024-00340-w (PMC11790958; doi:10.1038/s44318-024-00340-w)
Supplement: Supplementary file 5 — Source data Fig. 2 [file 44318_2024_340_MOESM5_ESM.zip › Figure 2/2G/2G_NCAPHpep_FP.xlsx]

## Sheet: Sheet1
FP with 100nM of NCAPH peptide
conc (uM)	NCAPG									CI pentamer									CIdelG tetramer									CI NCAPHdelN Pentamer
0	0	0	0	0	0	0	0	0	0	0	0	0	0	0	0	0	0	0	0	0	0	0	0	0	0	0	0	0	0	0	0	0	0	0	0	0
0.5	-0.2	-1.4	-3.2	2	-2.7	1.6	-2	-1.5	-4.7	0.7	0.3	-6.8	1.3	0.8	0.4	-4.2	-1.1	-0.2	-2.9	3	2.6	4	-6	0.5	2	-3	3.8
1	-1.1	0.7	-0.2	2.9	4.1	7	0.4	-0.2	1.4	4.8	3	-1.8	9.1	3.3	7.6	0.2	0.3	-2.2	-0.3	2.2	4.2	-0.7	-6.9	0.7	0.1	-0.9	1.2	7.2	6.4	9.4	11.1	12.8	10.4	9.5	5.7	8.7
2	8.9	8.9	5.9	6.5	5.2	9.6	-0.7	7.4	4.6	16.8	7.9	3.8	14.8	8.7	14.2	9.4	6.6	8.3	-0.8	6.7	1.8	5.4	-2.1	3.2	0.4	-0.9	-0.2	16	11.7	17.9	19.4	18.9	16.4	14.3	10.3	13
4	16.1	12.5	17.1	17	15.5	19.8	15.2	19.4	16.5	22.5	23.6	15.8	24.6	19.7	24.7	14.3	17	14.6	0.9	10	9	5.2	-0.4	6.7	15.6	14.1	9.2	28	29.8	32.4	30.1	31.7	30.4	27.2	26.9	27.1
6	25.2	19	22.8	28.8	26.5	28.5	23.4	26	18.6	33.5	27.6	25.2	33.8	26.1	31	31.7	28.8	26.2	8.7	10.9	12.4	10	10.3	15.2	13.1	9.9	8.5	39.7	43.3	42.8	44.1	48.6	46.4	38.8	38	37
9.5										48.4	44.5	36.9	43.1	38.1	42.3	35.5	37.5	37.9										56.7	57.2	59.2	66.8	65.5	65.2	58.7	56.7	56.9
10	34	38.9	28	41	37.8	45.7	38.1	39.2	40										13.8	21.6	17.8	12.5	9.6	13.7	14.1	17.8	17.4
14	51.6	48.9	49.5	45.6	43.5	46.2	50.4	51.3	50
