# Supplementary material for: Molecular mechanism of condensin I activation by KIF4A
Source: EMBO J. 2024 Dec 17;44(3):682–704. doi: 10.1038/s44318-024-00340-w (PMC11790958; doi:10.1038/s44318-024-00340-w)
Supplement: Supplementary file 6 — Source data Fig. 3 [file 44318_2024_340_MOESM6_ESM.zip]

Archive with 10 entries (6 files):
- Figure 3/.DS_Store
- Figure 3/3D/
- Figure 3/3D/3D_KIF4Apep_FP.xlsx
- Figure 3/3E/
- Figure 3/3E/3E_NCAPD2pep_KIF4A_compFP.xlsx
- Figure 3/3F/
- Figure 3/3F/3F_NCAPHpep_KIF4A_compFP.xlsx
- Figure 3/3G/
- Figure 3/3G/3G_kif4Apep_ATPase.xlsx
- Figure 3/FPcomp.xlsx
