# Supplementary material for: Molecular mechanism of condensin I activation by KIF4A
Source: EMBO J. 2024 Dec 17;44(3):682–704. doi: 10.1038/s44318-024-00340-w (PMC11790958; doi:10.1038/s44318-024-00340-w)
Supplement: Supplementary file 6 — Source data Fig. 3 [file 44318_2024_340_MOESM6_ESM.zip › Figure 3/3D/3D_KIF4Apep_FP.xlsx]

## Sheet: Sheet1
KIF4A peptide FP data
Protein Conc (uM)	CI WT pentamer									NCAPG									CIdelG tetramer									NCAPG acid patch mutation									CI D2delC
0	0	0	0	0	0	0	0	0	0	0	0	0	0	0	0	0	0	0	0	0	0	0	0	0	0	0	0	0	0	0	0	0	0	0	0	0	0	0	0	0	0	0	0	0	0
0.5	7.4	7.9	9.8	6.3	6.8	0.8	7.5	5.7	-1.4	13.7	11.8	5.4	11.2	5.9	8	-0.2	4.9	10.7	-4.1	-0.5	1.1	2.7	1.8	3.1	3.8	-4.9	-3.5	-5.3	-0.4	2.4	0.2	-1.7	3	0.2	4.5	-0.8	16.2	16.1	20.2	23.2	22.1	19.2	24	18.8	18
1	12.7	9.7	12.8	3.9	5.3	7.3	8.6	7.3	-2.4	18.6	22.4	18.8	14.7	14.7	18.2	7.7	14.7	15.4	-0.4	-2.4	3.2	7.9	1.8	4.5	-1.5	-4.6	-1.4	0.9	-6.4	4.4	3	1.3	1.6	4.8	-2.5	-1.9	25.5	27.7	33.8	34.8	30.5	30.6	34.2	36.1	27.3
2	18.1	18.2	21.7	15.6	13.5	12.1	18.5	11.1	11.7	27.7	31.8	30	26	27.5	26.1	20.6	30	26.1	4.3	-0.4	5.1	7.3	4.7	5.1	7.2	-0.1	-1.3	-1	1	6	-0.6	4.4	0.9	8	1.6	8.1	41.1	41.8	48.1	44.5	42.1	44.9	53.3	50.7	46.6
4	28	27.5	24.6	27.7	24.2	20.8	25.7	21.4	13.8	44.5	47.4	49.9	39.8	37.9	43.2	33.1	46.4	38.8	2.1	8.2	5.9	9.5	9.3	12.5	8.6	-0.8	5.3	-0.6	3.9	13.2	9.6	6.9	6.9	12.8	-1	7.7	66.2	64.4	68.6	66.6	62.3	63.9	71.2	66.8	65.7
6	35	35.3	33	32.9	31.6	28	28.7	27.1	26.5	54.6	60.2	53.2	45.8	50.5	49	42.4	49.9	46.5	6.7	6.2	7.7	13.9	8.1	12	14.4	-1.5	9.6	11.8	13.3	7.9	12.4	9.3	8.8	10.7	7.9	9.9	76.9	78	83.3	77.9	71.8	73.5	91.5	86.9	85.4
9.5	50.4	48.9	47.3	46	41.1	42.9	53.4	52.6	43.5
10										74.8	72.7	75.9	62.7	67.6	75.8	53.5	62.9	60.8	10.7	12.7	15.3	21.4	17	23.5	19.6	10.9	16.7	18.6	16.8	19	23.1	14.8	10.4	23.8	21.6	24.5
