# Supplementary material for: Molecular mechanism of condensin I activation by KIF4A
Source: EMBO J. 2024 Dec 17;44(3):682–704. doi: 10.1038/s44318-024-00340-w (PMC11790958; doi:10.1038/s44318-024-00340-w)
Supplement: Supplementary file 6 — Source data Fig. 3 [file 44318_2024_340_MOESM6_ESM.zip › Figure 3/3E/3E_NCAPD2pep_KIF4A_compFP.xlsx]

## Sheet: Sheet1
FP competition
Probe 5FAM-D2 peptide at 100nM
	NCAPG	NCAPG+KIF	CAPG+KIFmut
	40.1	7.6	39.6
	41.6	7.5	40.1
	42.3	9.5	40.6
	41.8	17.9	35.4
	42.6	18.4	32.1
	43.1	22.7	35.2
	46.5	5.8	38.1
	42	3.6	39.8
	44.6	6.1	38.9
Mean	42.7333	11.0111	37.7556
SD	1.85876	6.8111	2.88666
