# Supplementary material for: Molecular mechanism of condensin I activation by KIF4A
Source: EMBO J. 2024 Dec 17;44(3):682–704. doi: 10.1038/s44318-024-00340-w (PMC11790958; doi:10.1038/s44318-024-00340-w)
Supplement: Supplementary file 6 — Source data Fig. 3 [file 44318_2024_340_MOESM6_ESM.zip › Figure 3/3F/3F_NCAPHpep_KIF4A_compFP.xlsx]

## Sheet: Sheet1
Probe 5FAM-H peptide at 100nM
	CINdelH,D2delC	CINdelH,D2delC+KIF	CINdelH,D2delC+KIFmut
	31.6	22.4	36.7
	33.6	19.5	36.9
	32.8	25.7	24.5
	31.3	18	40.8
	34.1	18.7	33.2
	32.4	22.5	41
	46.5	32.3	47.7
	43.9	30.8	39.1
	46.6	32.3	47.8
Mean	36.9778	24.6889	38.6333
SD	6.61849	5.82869	7.18297
