# Supplementary material for: Molecular mechanism of condensin I activation by KIF4A
Source: EMBO J. 2024 Dec 17;44(3):682–704. doi: 10.1038/s44318-024-00340-w (PMC11790958; doi:10.1038/s44318-024-00340-w)
Supplement: Supplementary file 6 — Source data Fig. 3 [file 44318_2024_340_MOESM6_ESM.zip › Figure 3/3G/3G_kif4Apep_ATPase.xlsx]

## Sheet: Sheet2
Fit rates (ATPase per molecule, per minute)	CIWT				CI D2delC				CI NdelH				CI NdelH D2delC
	Buffer	KIF4A WT peptide	KIF4Amut peptide		Buffer	KIF4A WT peptide	KIF4Amut peptide		Buffer	KIF4A WT peptide	KIF4Amut peptide		Buffer	KIF4A WT peptide	KIF4Amut peptide		KIF4A WT peptide alone
	8.231	11.21	10.26		12.13	21.53	10.29		29.37	28.67	29.41		31.81	27.4	28.18		0.6273
	8.587	12.33	7.215		13.71	26.08	11.11		37.01	36	35.68		40.17	35.96	29.84		0.552
	8.991	11.42	8.551		13.69	24.05	10.2		29.67	30.04	31.03		20.31	20.26	39.65		0.7765
	7.592	19.74	10.06		25.32	37.48	15.62		30.04	32.46			40.24	34.55
	15.16	21.3	14.77		23.67	48.68	27.72
	16.23	19.7	10.26
	13.23	15.88
	9.121

## Sheet: Sheet1
time (min)	0	0.25	0.5	0.75	1	1.25	1.5	1.75	2	2.25	2.5	2.75	3	3.25	3.5	3.75	4	4.25	4.5	4.75	5	5.25	5.5	5.75	6	6.25	6.5	6.75	7	7.25	7.5	7.75	8	8.25	8.5	8.75	9	9.25	9.5	9.75	10	10.25	10.5	10.75	11	11.25	11.5	11.75	12
CI+kifpep	0.452	0.451	0.452	0.452	0.454	0.454	0.454	0.455	0.455	0.457	0.457	0.457	0.458	0.459	0.46	0.459	0.46	0.46	0.46	0.462	0.462	0.464	0.464	0.464	0.465	0.468	0.466	0.468	0.467	0.468	0.469	0.469	0.47	0.47	0.47	0.471	0.472	0.473	0.473	0.474	0.475	0.476	0.474	0.476	0.476	0.478	0.478	0.478	0.478
kifpep	0.422	0.424	0.425	0.424	0.426	0.425	0.425	0.426	0.425	0.426	0.427	0.426	0.427	0.427	0.427	0.427	0.427	0.427	0.426	0.427	0.427	0.428	0.428	0.427	0.428	0.427	0.428	0.428	0.429	0.43	0.428	0.429	0.428	0.429	0.429	0.43	0.43	0.43	0.429	0.43	0.432	0.431	0.429	0.429	0.429	0.432	0.43	0.429	0.43
CI+buf	0.43	0.431	0.432	0.432	0.434	0.434	0.434	0.434	0.434	0.435	0.436	0.436	0.436	0.437	0.438	0.438	0.437	0.439	0.44	0.44	0.44	0.44	0.441	0.441	0.442	0.442	0.443	0.444	0.444	0.444	0.445	0.444	0.446	0.445	0.446	0.447	0.447	0.447	0.447	0.448	0.45	0.449	0.449	0.45	0.45	0.452	0.452	0.451	0.452
time (MIN)	0	0.25	0.5	0.75	1	1.25	1.5	1.75	2	2.25	2.5	2.75	3	3.25	3.5	3.75	4	4.25	4.5	4.75	5	5.25	5.5	5.75	6	6.25	6.5	6.75	7	7.25	7.5	7.75	8	8.25	8.5	8.75	9	9.25	9.5	9.75	10	10.25	10.5	10.75	11	11.25	11.5	11.75	12
CI+kifpep	0.392	0.393	0.393	0.394	0.394	0.395	0.396	0.396	0.398	0.398	0.399	0.399	0.4	0.406	0.402	0.403	0.403	0.404	0.404	0.404	0.407	0.407	0.407	0.414	0.408	0.409	0.41	0.411	0.412	0.412	0.419	0.413	0.414	0.414	0.416	0.415	0.416	0.417	0.418	0.423	0.418	0.421	0.419	0.42	0.422	0.422	0.422	0.424	0.424
kifpep	0.394	0.394	0.394	0.393	0.394	0.394	0.394	0.394	0.395	0.395	0.396	0.396	0.395	0.395	0.396	0.396	0.396	0.396	0.396	0.397	0.396	0.397	0.397	0.397	0.397	0.397	0.397	0.397	0.398	0.398	0.398	0.398	0.398	0.398	0.398	0.397	0.398	0.397	0.397	0.398	0.398	0.399	0.398	0.398	0.4	0.399	0.398	0.401	0.399
CI+buf	0.38	0.382	0.381	0.382	0.382	0.383	0.383	0.384	0.385	0.384	0.386	0.386	0.386	0.386	0.387	0.387	0.388	0.389	0.39	0.389	0.39	0.391	0.391	0.391	0.392	0.393	0.392	0.394	0.394	0.394	0.395	0.396	0.396	0.397	0.398	0.397	0.398	0.398	0.399	0.399	0.399	0.4	0.4	0.401	0.404	0.402	0.402	0.402	0.403
CIdelD2c+kif	0.41	0.411	0.412	0.413	0.414	0.416	0.418	0.418	0.42	0.422	0.424	0.425	0.426	0.427	0.429	0.43	0.431	0.433	0.433	0.435	0.437	0.438	0.439	0.439	0.442	0.443	0.444	0.446	0.447	0.447	0.449	0.451	0.452	0.453	0.455	0.455	0.457	0.458	0.459	0.461	0.463	0.464	0.464	0.467	0.469	0.469	0.469	0.472	0.474
CID2delC+buf	0.434	0.44	0.441	0.444	0.444	0.444	0.445	0.446	0.447	0.447	0.449	0.449	0.45	0.451	0.452	0.452	0.453	0.453	0.454	0.455	0.456	0.456	0.457	0.458	0.458	0.459	0.46	0.46	0.461	0.461	0.463	0.464	0.464	0.464	0.466	0.466	0.467	0.468	0.468	0.469	0.47	0.47	0.472	0.472	0.473	0.474	0.475	0.475	0.476
time (min)	0	0.333333	0.666667	1	1.33333	1.66667	2	2.33333	2.66667	3	3.33333	3.66667	4	4.33333	4.66667	5	5.33333	5.66667	6	6.33333	6.66667	7	7.33333	7.66667	8	8.33333	8.66667	9	9.33333	9.66667	10	10.3333	10.6667	11	11.3333	11.6667	12	12.3333	12.6667	13	13.3333	13.6667	14	14.3333	14.6667	15	15.3333	15.6667	16
CI+buffer	0.396	0.398	0.398	0.4	0.401	0.401	0.402	0.403	0.403	0.404	0.406	0.406	0.407	0.409	0.408	0.409	0.41	0.411	0.411	0.413	0.413	0.414	0.415	0.415	0.416	0.416	0.417	0.418	0.418	0.42	0.421	0.42	0.421	0.423	0.422	0.424	0.424	0.425	0.426	0.426	0.428	0.428	0.428	0.429	0.429	0.431	0.43	0.432	0.432
CI+kif peptide	0.483	0.484	0.479	0.477	0.474	0.47	0.468	0.466	0.463	0.462	0.462	0.46	0.46	0.46	0.46	0.461	0.463	0.464	0.464	0.466	0.467	0.47	0.47	0.472	0.473	0.475	0.477	0.478	0.478	0.48	0.482	0.482	0.484	0.486	0.486	0.488	0.489	0.491	0.493	0.494	0.495	0.497	0.498	0.499	0.499	0.502	0.501	0.505	0.505
CI+Kifmut peptide	0.402	0.402	0.403	0.406	0.407	0.408	0.408	0.41	0.411	0.41	0.412	0.412	0.412	0.414	0.414	0.415	0.416	0.416	0.417	0.417	0.418	0.42	0.419	0.421	0.422	0.422	0.424	0.424	0.424	0.425	0.427	0.427	0.427	0.429	0.43	0.432	0.431	0.432	0.433	0.434	0.435	0.435	0.436	0.436	0.439	0.44	0.439	0.441	0.441
CID2delC+buffer	0.393	0.394	0.395	0.397	0.398	0.4	0.401	0.403	0.404	0.405	0.406	0.406	0.408	0.41	0.41	0.412	0.413	0.414	0.415	0.416	0.418	0.419	0.42	0.42	0.422	0.423	0.424	0.426	0.426	0.427	0.428	0.429	0.43	0.433	0.432	0.434	0.435	0.436	0.437	0.438	0.439	0.44	0.441	0.442	0.443	0.445	0.445	0.447	0.45
CID2delC+KIF peptide	0.395	0.396	0.396	0.4	0.401	0.403	0.404	0.407	0.406	0.409	0.411	0.412	0.414	0.417	0.417	0.419	0.422	0.423	0.424	0.426	0.428	0.43	0.434	0.433	0.435	0.438	0.439	0.439	0.44	0.444	0.445	0.446	0.449	0.45	0.451	0.452	0.454	0.456	0.456	0.458	0.459	0.461	0.464	0.465	0.467	0.469	0.47	0.471	0.472
CID2delC +KIFmut peptide	0.391	0.391	0.392	0.394	0.396	0.397	0.398	0.402	0.402	0.404	0.406	0.406	0.407	0.408	0.408	0.409	0.411	0.412	0.412	0.414	0.416	0.417	0.419	0.419	0.42	0.422	0.423	0.425	0.426	0.429	0.432	0.433	0.434	0.435	0.436	0.438	0.44	0.441	0.442	0.444	0.445	0.445	0.446	0.445	0.444	0.446	0.446	0.447	0.449
time (min)	0	0.25	0.5	0.75	1	1.25	1.5	1.75	2	2.25	2.5	2.75	3	3.25	3.5	3.75	4	4.25	4.5	4.75	5	5.25	5.5	5.75	6	6.25	6.5	6.75	7	7.25	7.5	7.75	8	8.25	8.5	8.75	9	9.25	9.5	9.75	10	10.25	10.5	10.75	11	11.25	11.5	11.75	12
ci buf	0.476	0.478	0.478	0.478	0.48	0.481	0.481	0.481	0.48	0.481	0.482	0.483	0.483	0.483	0.483	0.484	0.483	0.483	0.484	0.485	0.486	0.486	0.488	0.487	0.488	0.488	0.488	0.489	0.489	0.49	0.489	0.49	0.489	0.491	0.491	0.492	0.492	0.493	0.492	0.494	0.493	0.494	0.494	0.495	0.496	0.495	0.496	0.497	0.496
ci kif mut	0.437	0.441	0.441	0.443	0.443	0.444	0.446	0.445	0.448	0.448	0.448	0.448	0.449	0.448	0.449	0.45	0.45	0.45	0.452	0.452	0.453	0.454	0.454	0.454	0.456	0.456	0.457	0.458	0.458	0.46	0.46	0.46	0.462	0.462	0.464	0.465	0.465	0.468	0.467	0.47	0.47	0.471	0.472	0.473	0.474	0.474	0.474	0.477	0.476
cideld2 buf	0.43	0.436	0.436	0.437	0.438	0.438	0.44	0.439	0.44	0.44	0.442	0.442	0.442	0.443	0.444	0.445	0.445	0.446	0.447	0.448	0.448	0.449	0.45	0.451	0.452	0.452	0.452	0.452	0.453	0.454	0.454	0.455	0.455	0.456	0.458	0.458	0.458	0.459	0.459	0.46	0.461	0.461	0.461	0.462	0.463	0.463	0.464	0.465	0.465
cideld2 kif	0.43	0.434	0.435	0.436	0.437	0.439	0.44	0.441	0.442	0.443	0.445	0.445	0.447	0.448	0.448	0.451	0.451	0.451	0.454	0.454	0.455	0.456	0.458	0.458	0.46	0.462	0.462	0.464	0.464	0.464	0.467	0.466	0.468	0.469	0.47	0.472	0.472	0.474	0.475	0.476	0.477	0.478	0.479	0.479	0.481	0.482	0.484	0.484	0.485
cideld2 kif mut	0.437	0.441	0.442	0.444	0.445	0.446	0.448	0.447	0.446	0.448	0.449	0.449	0.451	0.45	0.451	0.454	0.453	0.453	0.454	0.455	0.454	0.455	0.455	0.457	0.459	0.459	0.46	0.461	0.462	0.463	0.464	0.466	0.468	0.47	0.471	0.472	0.47	0.473	0.472	0.472	0.47	0.472	0.473	0.473	0.474	0.474	0.477	0.48	0.478
kif	0.43	0.435	0.434	0.434	0.434	0.435	0.435	0.435	0.435	0.436	0.435	0.435	0.436	0.436	0.436	0.437	0.436	0.436	0.436	0.436	0.436	0.437	0.437	0.438	0.438	0.438	0.438	0.438	0.437	0.437	0.438	0.437	0.437	0.438	0.437	0.439	0.438	0.438	0.438	0.438	0.438	0.438	0.438	0.438	0.438	0.438	0.438	0.44	0.439
ci kif mut	0.41	0.414	0.414	0.417	0.416	0.417	0.418	0.417	0.418	0.421	0.421	0.421	0.421	0.42	0.42	0.422	0.42	0.421	0.423	0.424	0.424	0.423	0.424	0.426	0.426	0.428	0.43	0.429	0.431	0.431	0.431	0.432	0.432	0.434	0.433	0.435	0.435	0.436	0.436	0.438	0.439	0.44	0.443	0.445	0.443	0.444	0.444	0.444	0.443
cideld2 kif mut	0.43	0.433	0.433	0.436	0.436	0.436	0.437	0.438	0.438	0.438	0.439	0.44	0.442	0.442	0.443	0.444	0.444	0.445	0.446	0.446	0.447	0.448	0.447	0.448	0.45	0.45	0.451	0.452	0.451	0.451	0.452	0.453	0.452	0.454	0.455	0.455	0.455	0.458	0.456	0.458	0.458	0.458	0.46	0.461	0.46	0.461	0.462	0.463	0.463
date:24/08/07
	0	0.333333	0.666667	1	1.33333	1.66667	2	2.33333	2.66667	3	3.33333	3.66667	4	4.33333	4.66667	5	5.33333	5.66667	6	6.33333	6.66667	7	7.33333	7.66667	8	8.33333	8.66667	9	9.33333	9.66667	10	10.3333	10.6667	11	11.3333	11.6667	12	12.3333	12.6667	13	13.3333	13.6667	14	14.3333	14.6667	15	15.3333	15.6667	16
CI+kifpep	0.434	0.437	0.439	0.441	0.442	0.443	0.444	0.446	0.447	0.448	0.449	0.451	0.452	0.454	0.455	0.457	0.458	0.459	0.461	0.462	0.463	0.464	0.466	0.467	0.469	0.47	0.472	0.472	0.473	0.476	0.477	0.478	0.479	0.48	0.482	0.484	0.484	0.485	0.487	0.489	0.489	0.491	0.492	0.493	0.494	0.496	0.497	0.498	0.498
CID2delC+kifpep	0.431	0.436	0.439	0.443	0.446	0.448	0.451	0.454	0.456	0.46	0.463	0.465	0.468	0.472	0.475	0.477	0.48	0.484	0.487	0.489	0.492	0.497	0.497	0.501	0.504	0.506	0.509	0.511	0.514	0.518	0.52	0.523	0.526	0.529	0.532	0.534	0.537	0.54	0.542	0.546	0.548	0.55	0.554	0.557	0.559	0.562	0.565	0.568	0.57
CINdelH+Kifpep	0.436	0.44	0.441	0.444	0.446	0.448	0.449	0.451	0.452	0.456	0.457	0.459	0.46	0.463	0.465	0.467	0.469	0.47	0.473	0.474	0.475	0.477	0.479	0.482	0.483	0.485	0.487	0.488	0.49	0.493	0.494	0.496	0.498	0.5	0.502	0.503	0.505	0.507	0.508	0.511	0.512	0.513	0.516	0.518	0.519	0.521	0.524	0.525	0.527
Cideldel+kifpep	0.443	0.445	0.448	0.45	0.452	0.453	0.455	0.457	0.458	0.46	0.463	0.464	0.465	0.467	0.47	0.471	0.473	0.475	0.476	0.478	0.48	0.482	0.483	0.485	0.487	0.489	0.49	0.491	0.494	0.495	0.497	0.499	0.5	0.503	0.505	0.505	0.506	0.509	0.511	0.511	0.514	0.514	0.517	0.518	0.52	0.522	0.524	0.525	0.528
CI+kifmut	0.461	0.467	0.47	0.468	0.466	0.469	0.47	0.469	0.471	0.469	0.471	0.475	0.48	0.479	0.476	0.476	0.476	0.477	0.477	0.478	0.477	0.478	0.478	0.479	0.48	0.481	0.482	0.482	0.485	0.485	0.483	0.485	0.487	0.485	0.487	0.489	0.49	0.49	0.494	0.496	0.51	0.514	0.504	0.501	0.5	0.501	0.509	0.513	0.526
CID2delC+kifmut	0.495	0.501	0.505	0.49	0.465	0.466	0.465	0.467	0.469	0.47	0.474	0.474	0.475	0.475	0.476	0.476	0.476	0.483	0.481	0.481	0.486	0.484	0.487	0.487	0.489	0.494	0.494	0.493	0.497	0.499	0.499	0.504	0.501	0.504	0.507	0.508	0.513	0.517	0.517	0.521	0.519	0.522	0.52	0.518	0.52	0.521	0.524	0.525	0.526
CINdelH+kifmut	0.427	0.43	0.432	0.435	0.436	0.439	0.44	0.442	0.444	0.447	0.449	0.45	0.452	0.455	0.456	0.458	0.46	0.462	0.464	0.466	0.467	0.469	0.47	0.472	0.474	0.476	0.478	0.48	0.482	0.484	0.486	0.489	0.49	0.493	0.495	0.497	0.498	0.5	0.502	0.505	0.506	0.507	0.51	0.512	0.513	0.515	0.518	0.519	0.521
Cideldel+kifmut	0.448	0.45	0.452	0.455	0.456	0.458	0.46	0.462	0.463	0.466	0.468	0.469	0.471	0.474	0.476	0.478	0.479	0.481	0.483	0.484	0.486	0.488	0.49	0.491	0.494	0.495	0.497	0.498	0.501	0.502	0.504	0.506	0.507	0.509	0.511	0.513	0.514	0.515	0.518	0.519	0.521	0.523	0.524	0.527	0.528	0.53	0.531	0.533	0.535
date:24/08/07 run2
	0	0.333333	0.666667	1	1.33333	1.66667	2	2.33333	2.66667	3	3.33333	3.66667	4	4.33333	4.66667	5	5.33333	5.66667	6	6.33333	6.66667	7	7.33333	7.66667	8	8.33333	8.66667	9	9.33333	9.66667	10	10.3333	10.6667	11	11.3333	11.6667	12	12.3333	12.6667	13	13.3333	13.6667	14	14.3333	14.6667	15	15.3333	15.6667	16
CI	0.478	0.479	0.481	0.482	0.484	0.485	0.486	0.487	0.488	0.489	0.49	0.492	0.493	0.493	0.494	0.496	0.497	0.498	0.498	0.5	0.5	0.502	0.502	0.505	0.505	0.506	0.508	0.509	0.509	0.51	0.511	0.513	0.513	0.514	0.516	0.517	0.517	0.518	0.52	0.521	0.522	0.522	0.523	0.525	0.526	0.527	0.527	0.529	0.528
CID2delC	0.449	0.451	0.452	0.455	0.456	0.457	0.46	0.461	0.462	0.464	0.465	0.466	0.468	0.468	0.471	0.472	0.474	0.476	0.476	0.479	0.48	0.482	0.482	0.485	0.486	0.488	0.489	0.491	0.492	0.494	0.495	0.497	0.499	0.5	0.502	0.503	0.505	0.506	0.508	0.509	0.51	0.512	0.514	0.516	0.518	0.519	0.521	0.523	0.523
CINdelH	0.479	0.483	0.485	0.488	0.49	0.493	0.495	0.497	0.499	0.502	0.504	0.507	0.509	0.511	0.513	0.516	0.518	0.52	0.521	0.525	0.528	0.53	0.532	0.535	0.537	0.538	0.542	0.544	0.546	0.548	0.55	0.554	0.555	0.557	0.56	0.563	0.565	0.568	0.57	0.572	0.574	0.577	0.58	0.582	0.584	0.587	0.589	0.592	0.594
Cideldel	0.465	0.469	0.471	0.474	0.477	0.478	0.482	0.484	0.486	0.489	0.491	0.494	0.496	0.498	0.501	0.504	0.506	0.508	0.51	0.513	0.516	0.519	0.52	0.524	0.526	0.528	0.531	0.534	0.536	0.539	0.54	0.544	0.546	0.549	0.551	0.553	0.556	0.558	0.561	0.563	0.565	0.568	0.571	0.574	0.576	0.579	0.582	0.586	0.587
CI+kifpep	0.471	0.472	0.475	0.476	0.478	0.48	0.482	0.484	0.485	0.486	0.488	0.49	0.491	0.492	0.493	0.496	0.496	0.499	0.499	0.502	0.502	0.504	0.505	0.507	0.508	0.509	0.511	0.512	0.514	0.516	0.515	0.518	0.518	0.519	0.522	0.523	0.524	0.525	0.527	0.528	0.53	0.53	0.531	0.534	0.535	0.536	0.536	0.538	0.54
CID2delC+kifpep	0.472	0.474	0.476	0.479	0.482	0.485	0.487	0.489	0.492	0.494	0.496	0.499	0.501	0.504	0.506	0.508	0.51	0.513	0.514	0.517	0.52	0.522	0.525	0.527	0.53	0.531	0.534	0.538	0.539	0.542	0.543	0.546	0.548	0.55	0.553	0.556	0.558	0.56	0.563	0.564	0.567	0.569	0.572	0.576	0.576	0.578	0.581	0.584	0.585
CINdelH+Kifpep	0.489	0.492	0.494	0.497	0.499	0.502	0.504	0.507	0.509	0.512	0.514	0.516	0.519	0.521	0.523	0.526	0.528	0.531	0.533	0.54	0.538	0.541	0.542	0.546	0.548	0.55	0.552	0.556	0.558	0.56	0.562	0.565	0.567	0.568	0.572	0.574	0.577	0.58	0.581	0.583	0.586	0.588	0.59	0.597	0.612	0.598	0.6	0.602	0.606
Cideldel+kifpep	0.466	0.469	0.477	0.482	0.478	0.478	0.482	0.484	0.485	0.488	0.49	0.492	0.495	0.497	0.499	0.501	0.503	0.506	0.507	0.51	0.512	0.514	0.516	0.519	0.52	0.522	0.525	0.527	0.529	0.532	0.534	0.536	0.539	0.54	0.542	0.544	0.547	0.549	0.552	0.554	0.556	0.558	0.561	0.563	0.565	0.568	0.571	0.573	0.574
CI+kifmut	0.466	0.466	0.468	0.468	0.47	0.471	0.472	0.473	0.474	0.475	0.476	0.477	0.479	0.479	0.48	0.481	0.482	0.483	0.484	0.486	0.486	0.488	0.488	0.49	0.49	0.491	0.493	0.494	0.495	0.496	0.496	0.498	0.498	0.499	0.5	0.501	0.502	0.502	0.504	0.504	0.505	0.506	0.507	0.508	0.509	0.511	0.511	0.512	0.513
CID2delC+kifmut	0.496	0.5	0.498	0.493	0.489	0.488	0.486	0.492	0.495	0.495	0.497	0.503	0.506	0.506	0.508	0.509	0.509	0.509	0.508	0.51	0.51	0.51	0.512	0.512	0.513	0.513	0.514	0.516	0.515	0.515	0.515	0.516	0.52	0.521	0.522	0.525	0.525	0.526	0.531	0.536	0.538	0.539	0.539	0.542	0.544	0.549	0.552	0.554	0.556
CINdelH+kifmut	0.493	0.493	0.499	0.502	0.502	0.505	0.511	0.51	0.512	0.514	0.516	0.519	0.522	0.522	0.525	0.526	0.527	0.53	0.53	0.535	0.536	0.54	0.542	0.545	0.546	0.546	0.549	0.552	0.555	0.555	0.556	0.558	0.559	0.561	0.561	0.562	0.565	0.568	0.572	0.57	0.574	0.574	0.577	0.58	0.58	0.584	0.585	0.588	0.595
Cideldel+kifmut	0.488	0.493	0.494	0.498	0.536	0.532	0.522	0.514	0.508	0.508	0.511	0.515	0.516	0.521	0.527	0.528	0.528	0.529	0.529	0.532	0.533	0.537	0.541	0.542	0.54	0.537	0.538	0.54	0.544	0.547	0.552	0.555	0.557	0.558	0.563	0.562	0.568	0.575	0.575	0.574	0.577	0.578	0.584	0.592	0.602	0.608	0.609	0.617	0.62
date:24/08/08
	0	0.333333	0.666667	1	1.33333	1.66667	2	2.33333	2.66667	3	3.33333	3.66667	4	4.33333	4.66667	5	5.33333	5.66667	6	6.33333	6.66667	7	7.33333	7.66667	8	8.33333	8.66667	9	9.33333	9.66667	10	10.3333	10.6667	11	11.3333	11.6667	12	12.3333	12.6667	13	13.3333	13.6667	14	14.3333	14.6667	15	15.3333	15.6667	16
CI	0.551	0.556	0.555	0.557	0.558	0.559	0.56	0.561	0.562	0.562	0.562	0.564	0.564	0.564	0.566	0.566	0.566	0.568	0.567	0.568	0.569	0.569	0.57	0.571	0.571	0.572	0.572	0.573	0.573	0.574	0.575	0.576	0.576	0.576	0.576	0.578	0.578	0.579	0.579	0.58	0.581	0.581	0.581	0.582	0.583	0.584	0.585	0.586	0.586
CId2delC	0.537	0.542	0.543	0.545	0.547	0.548	0.55	0.552	0.553	0.554	0.556	0.558	0.559	0.56	0.562	0.564	0.564	0.566	0.567	0.569	0.57	0.572	0.573	0.574	0.575	0.577	0.578	0.58	0.581	0.583	0.584	0.585	0.587	0.588	0.589	0.59	0.592	0.594	0.595	0.597	0.598	0.6	0.6	0.602	0.604	0.605	0.606	0.608	0.609
CINdelH	0.519	0.524	0.527	0.528	0.53	0.532	0.533	0.534	0.538	0.537	0.54	0.541	0.542	0.545	0.546	0.547	0.548	0.55	0.55	0.554	0.555	0.558	0.558	0.56	0.562	0.563	0.564	0.566	0.568	0.57	0.572	0.573	0.575	0.577	0.579	0.58	0.582	0.584	0.586	0.587	0.589	0.591	0.594	0.596	0.599	0.602	0.604	0.606	0.608
Cideldel	0.516	0.52	0.523	0.526	0.528	0.531	0.534	0.537	0.54	0.542	0.546	0.548	0.551	0.553	0.556	0.558	0.561	0.564	0.567	0.57	0.573	0.576	0.579	0.581	0.583	0.588	0.589	0.592	0.595	0.598	0.598	0.601	0.604	0.607	0.609	0.611	0.615	0.616	0.619	0.621	0.624	0.626	0.628	0.632	0.634	0.636	0.639	0.641	0.644
CI+kifpep	0.468	0.471	0.473	0.474	0.475	0.476	0.477	0.478	0.48	0.48	0.482	0.483	0.484	0.484	0.486	0.487	0.487	0.489	0.489	0.49	0.491	0.493	0.493	0.495	0.495	0.496	0.497	0.499	0.499	0.501	0.501	0.502	0.503	0.505	0.506	0.505	0.507	0.508	0.509	0.51	0.511	0.512	0.513	0.514	0.516	0.517	0.516	0.518	0.52
CID2delC+kifpep	0.484	0.489	0.492	0.496	0.498	0.502	0.504	0.508	0.511	0.513	0.516	0.519	0.522	0.524	0.528	0.531	0.534	0.536	0.539	0.542	0.545	0.549	0.551	0.554	0.557	0.56	0.564	0.567	0.57	0.573	0.577	0.579	0.582	0.586	0.589	0.591	0.595	0.598	0.601	0.604	0.608	0.609	0.613	0.616	0.62	0.623	0.626	0.629	0.632
CINdelH+Kifpep	0.494	0.496	0.498	0.5	0.503	0.504	0.506	0.508	0.51	0.511	0.514	0.516	0.516	0.518	0.519	0.522	0.523	0.525	0.526	0.528	0.529	0.532	0.533	0.534	0.536	0.537	0.539	0.541	0.543	0.545	0.546	0.548	0.55	0.552	0.554	0.556	0.558	0.559	0.562	0.563	0.565	0.567	0.568	0.57	0.573	0.574	0.576	0.578	0.58
Cideldel+kifpep	0.463	0.467	0.47	0.472	0.475	0.477	0.479	0.483	0.485	0.486	0.49	0.492	0.494	0.496	0.498	0.501	0.512	0.524	0.532	0.533	0.524	0.518	0.517	0.518	0.519	0.522	0.524	0.527	0.529	0.532	0.532	0.535	0.537	0.54	0.542	0.544	0.546	0.548	0.55	0.553	0.555	0.558	0.559	0.561	0.564	0.566	0.568	0.57	0.573
CI+kifmut	0.456	0.459	0.461	0.461	0.463	0.463	0.464	0.466	0.467	0.468	0.469	0.468	0.469	0.47	0.472	0.473	0.473	0.473	0.472	0.475	0.475	0.476	0.476	0.477	0.478	0.48	0.48	0.481	0.481	0.483	0.483	0.483	0.483	0.484	0.484	0.485	0.487	0.488	0.487	0.488	0.488	0.489	0.49	0.491	0.493	0.493	0.493	0.494	0.494
CID2delC+kifmut	0.478	0.482	0.484	0.487	0.487	0.489	0.49	0.494	0.495	0.496	0.498	0.5	0.501	0.503	0.506	0.507	0.509	0.509	0.51	0.512	0.514	0.516	0.518	0.519	0.52	0.522	0.524	0.526	0.528	0.53	0.532	0.532	0.534	0.537	0.538	0.538	0.541	0.544	0.544	0.546	0.548	0.549	0.551	0.553	0.554	0.556	0.557	0.56	0.563
CINdelH+kifmut	0.476	0.48	0.483	0.483	0.485	0.487	0.488	0.49	0.492	0.493	0.495	0.496	0.497	0.499	0.501	0.504	0.504	0.506	0.508	0.51	0.512	0.513	0.514	0.516	0.519	0.52	0.522	0.525	0.525	0.529	0.53	0.531	0.534	0.537	0.536	0.538	0.54	0.542	0.544	0.546	0.546	0.548	0.551	0.554	0.557	0.558	0.559	0.563	0.565
Cideldel+kifmut	0.47	0.475	0.476	0.479	0.483	0.484	0.487	0.49	0.493	0.495	0.499	0.5	0.502	0.505	0.508	0.51	0.512	0.515	0.518	0.522	0.523	0.526	0.528	0.531	0.533	0.537	0.541	0.545	0.548	0.55	0.552	0.556	0.556	0.561	0.562	0.562	0.566	0.569	0.57	0.573	0.575	0.577	0.579	0.583	0.586	0.589	0.591	0.594	0.597
standard curve slope	0.0036
protein concentation	0.05
time (min)	0	0.25	0.5	0.75	1	1.25	1.5	1.75	2	2.25	2.5	2.75	3	3.25	3.5	3.75	4	4.25	4.5	4.75	5	5.25	5.5	5.75	6	6.25	6.5	6.75	7	7.25	7.5	7.75	8	8.25	8.5	8.75	9	9.25	9.5	9.75	10	10.25	10.5	10.75	11	11.25	11.5	11.75	12
CI+kifpep	2511.11	2505.56	2511.11	2511.11	2522.22	2522.22	2522.22	2527.78	2527.78	2538.89	2538.89	2538.89	2544.44	2550	2555.56	2550	2555.56	2555.56	2555.56	2566.67	2566.67	2577.78	2577.78	2577.78	2583.33	2600	2588.89	2600	2594.44	2600	2605.56	2605.56	2611.11	2611.11	2611.11	2616.67	2622.22	2627.78	2627.78	2633.33	2638.89	2644.44	2633.33	2644.44	2644.44	2655.56	2655.56	2655.56	2655.56
kifpep	2344.44	2355.56	2361.11	2355.56	2366.67	2361.11	2361.11	2366.67	2361.11	2366.67	2372.22	2366.67	2372.22	2372.22	2372.22	2372.22	2372.22	2372.22	2366.67	2372.22	2372.22	2377.78	2377.78	2372.22	2377.78	2372.22	2377.78	2377.78	2383.33	2388.89	2377.78	2383.33	2377.78	2383.33	2383.33	2388.89	2388.89	2388.89	2383.33	2388.89	2400	2394.44	2383.33	2383.33	2383.33	2400	2388.89	2383.33	2388.89
CI+buf	2388.89	2394.44	2400	2400	2411.11	2411.11	2411.11	2411.11	2411.11	2416.67	2422.22	2422.22	2422.22	2427.78	2433.33	2433.33	2427.78	2438.89	2444.44	2444.44	2444.44	2444.44	2450	2450	2455.56	2455.56	2461.11	2466.67	2466.67	2466.67	2472.22	2466.67	2477.78	2472.22	2477.78	2483.33	2483.33	2483.33	2483.33	2488.89	2500	2494.44	2494.44	2500	2500	2511.11	2511.11	2505.56	2511.11
time (MIN)	0	0.25	0.5	0.75	1	1.25	1.5	1.75	2	2.25	2.5	2.75	3	3.25	3.5	3.75	4	4.25	4.5	4.75	5	5.25	5.5	5.75	6	6.25	6.5	6.75	7	7.25	7.5	7.75	8	8.25	8.5	8.75	9	9.25	9.5	9.75	10	10.25	10.5	10.75	11	11.25	11.5	11.75	12
CI+kifpep	2177.78	2183.33	2183.33	2188.89	2188.89	2194.44	2200	2200	2211.11	2211.11	2216.67	2216.67	2222.22	2255.56	2233.33	2238.89	2238.89	2244.44	2244.44	2244.44	2261.11	2261.11	2261.11	2300	2266.67	2272.22	2277.78	2283.33	2288.89	2288.89	2327.78	2294.44	2300	2300	2311.11	2305.56	2311.11	2316.67	2322.22	2350	2322.22	2338.89	2327.78	2333.33	2344.44	2344.44	2344.44	2355.56	2355.56
kifpep	2188.89	2188.89	2188.89	2183.33	2188.89	2188.89	2188.89	2188.89	2194.44	2194.44	2200	2200	2194.44	2194.44	2200	2200	2200	2200	2200	2205.56	2200	2205.56	2205.56	2205.56	2205.56	2205.56	2205.56	2205.56	2211.11	2211.11	2211.11	2211.11	2211.11	2211.11	2211.11	2205.56	2211.11	2205.56	2205.56	2211.11	2211.11	2216.67	2211.11	2211.11	2222.22	2216.67	2211.11	2227.78	2216.67
CI+buf	2111.11	2122.22	2116.67	2122.22	2122.22	2127.78	2127.78	2133.33	2138.89	2133.33	2144.44	2144.44	2144.44	2144.44	2150	2150	2155.56	2161.11	2166.67	2161.11	2166.67	2172.22	2172.22	2172.22	2177.78	2183.33	2177.78	2188.89	2188.89	2188.89	2194.44	2200	2200	2205.56	2211.11	2205.56	2211.11	2211.11	2216.67	2216.67	2216.67	2222.22	2222.22	2227.78	2244.44	2233.33	2233.33	2233.33	2238.89
CIdelD2c+KIF	2277.78	2283.33	2288.89	2294.44	2300	2311.11	2322.22	2322.22	2333.33	2344.44	2355.56	2361.11	2366.67	2372.22	2383.33	2388.89	2394.44	2405.56	2405.56	2416.67	2427.78	2433.33	2438.89	2438.89	2455.56	2461.11	2466.67	2477.78	2483.33	2483.33	2494.44	2505.56	2511.11	2516.67	2527.78	2527.78	2538.89	2544.44	2550	2561.11	2572.22	2577.78	2577.78	2594.44	2605.56	2605.56	2605.56	2622.22	2633.33
CID2delC+buf	2411.11	2444.44	2450	2466.67	2466.67	2466.67	2472.22	2477.78	2483.33	2483.33	2494.44	2494.44	2500	2505.56	2511.11	2511.11	2516.67	2516.67	2522.22	2527.78	2533.33	2533.33	2538.89	2544.44	2544.44	2550	2555.56	2555.56	2561.11	2561.11	2572.22	2577.78	2577.78	2577.78	2588.89	2588.89	2594.44	2600	2600	2605.56	2611.11	2611.11	2622.22	2622.22	2627.78	2633.33	2638.89	2638.89	2644.44
time (min)	0	0.333333	0.666667	1	1.33333	1.66667	2	2.33333	2.66667	3	3.33333	3.66667	4	4.33333	4.66667	5	5.33333	5.66667	6	6.33333	6.66667	7	7.33333	7.66667	8	8.33333	8.66667	9	9.33333	9.66667	10	10.3333	10.6667	11	11.3333	11.6667	12	12.3333	12.6667	13	13.3333	13.6667	14	14.3333	14.6667	15	15.3333	15.6667	16
CI+buffer	2200	2211.11	2211.11	2222.22	2227.78	2227.78	2233.33	2238.89	2238.89	2244.44	2255.56	2255.56	2261.11	2272.22	2266.67	2272.22	2277.78	2283.33	2283.33	2294.44	2294.44	2300	2305.56	2305.56	2311.11	2311.11	2316.67	2322.22	2322.22	2333.33	2338.89	2333.33	2338.89	2350	2344.44	2355.56	2355.56	2361.11	2366.67	2366.67	2377.78	2377.78	2377.78	2383.33	2383.33	2394.44	2388.89	2400	2400
CI+kif peptide	2683.33	2688.89	2661.11	2650	2633.33	2611.11	2600	2588.89	2572.22	2566.67	2566.67	2555.56	2555.56	2555.56	2555.56	2561.11	2572.22	2577.78	2577.78	2588.89	2594.44	2611.11	2611.11	2622.22	2627.78	2638.89	2650	2655.56	2655.56	2666.67	2677.78	2677.78	2688.89	2700	2700	2711.11	2716.67	2727.78	2738.89	2744.44	2750	2761.11	2766.67	2772.22	2772.22	2788.89	2783.33	2805.56	2805.56
CI+Kifmut peptide	2233.33	2233.33	2238.89	2255.56	2261.11	2266.67	2266.67	2277.78	2283.33	2277.78	2288.89	2288.89	2288.89	2300	2300	2305.56	2311.11	2311.11	2316.67	2316.67	2322.22	2333.33	2327.78	2338.89	2344.44	2344.44	2355.56	2355.56	2355.56	2361.11	2372.22	2372.22	2372.22	2383.33	2388.89	2400	2394.44	2400	2405.56	2411.11	2416.67	2416.67	2422.22	2422.22	2438.89	2444.44	2438.89	2450	2450
CID2delC+buffer	2183.33	2188.89	2194.44	2205.56	2211.11	2222.22	2227.78	2238.89	2244.44	2250	2255.56	2255.56	2266.67	2277.78	2277.78	2288.89	2294.44	2300	2305.56	2311.11	2322.22	2327.78	2333.33	2333.33	2344.44	2350	2355.56	2366.67	2366.67	2372.22	2377.78	2383.33	2388.89	2405.56	2400	2411.11	2416.67	2422.22	2427.78	2433.33	2438.89	2444.44	2450	2455.56	2461.11	2472.22	2472.22	2483.33	2500
CID2delC+KIF peptide	2194.44	2200	2200	2222.22	2227.78	2238.89	2244.44	2261.11	2255.56	2272.22	2283.33	2288.89	2300	2316.67	2316.67	2327.78	2344.44	2350	2355.56	2366.67	2377.78	2388.89	2411.11	2405.56	2416.67	2433.33	2438.89	2438.89	2444.44	2466.67	2472.22	2477.78	2494.44	2500	2505.56	2511.11	2522.22	2533.33	2533.33	2544.44	2550	2561.11	2577.78	2583.33	2594.44	2605.56	2611.11	2616.67	2622.22
CID2delC +KIFmut peptide	2172.22	2172.22	2177.78	2188.89	2200	2205.56	2211.11	2233.33	2233.33	2244.44	2255.56	2255.56	2261.11	2266.67	2266.67	2272.22	2283.33	2288.89	2288.89	2300	2311.11	2316.67	2327.78	2327.78	2333.33	2344.44	2350	2361.11	2366.67	2383.33	2400	2405.56	2411.11	2416.67	2422.22	2433.33	2444.44	2450	2455.56	2466.67	2472.22	2472.22	2477.78	2472.22	2466.67	2477.78	2477.78	2483.33	2494.44
time (min)	0	0.25	0.5	0.75	1	1.25	1.5	1.75	2	2.25	2.5	2.75	3	3.25	3.5	3.75	4	4.25	4.5	4.75	5	5.25	5.5	5.75	6	6.25	6.5	6.75	7	7.25	7.5	7.75	8	8.25	8.5	8.75	9	9.25	9.5	9.75	10	10.25	10.5	10.75	11	11.25	11.5	11.75	12
ci buf	2644.44	2655.56	2655.56	2655.56	2666.67	2672.22	2672.22	2672.22	2666.67	2672.22	2677.78	2683.33	2683.33	2683.33	2683.33	2688.89	2683.33	2683.33	2688.89	2694.44	2700	2700	2711.11	2705.56	2711.11	2711.11	2711.11	2716.67	2716.67	2722.22	2716.67	2722.22	2716.67	2727.78	2727.78	2733.33	2733.33	2738.89	2733.33	2744.44	2738.89	2744.44	2744.44	2750	2755.56	2750	2755.56	2761.11	2755.56
ci kif mut	2427.78	2450	2450	2461.11	2461.11	2466.67	2477.78	2472.22	2488.89	2488.89	2488.89	2488.89	2494.44	2488.89	2494.44	2500	2500	2500	2511.11	2511.11	2516.67	2522.22	2522.22	2522.22	2533.33	2533.33	2538.89	2544.44	2544.44	2555.56	2555.56	2555.56	2566.67	2566.67	2577.78	2583.33	2583.33	2600	2594.44	2611.11	2611.11	2616.67	2622.22	2627.78	2633.33	2633.33	2633.33	2650	2644.44
cideld2 buf	2388.89	2422.22	2422.22	2427.78	2433.33	2433.33	2444.44	2438.89	2444.44	2444.44	2455.56	2455.56	2455.56	2461.11	2466.67	2472.22	2472.22	2477.78	2483.33	2488.89	2488.89	2494.44	2500	2505.56	2511.11	2511.11	2511.11	2511.11	2516.67	2522.22	2522.22	2527.78	2527.78	2533.33	2544.44	2544.44	2544.44	2550	2550	2555.56	2561.11	2561.11	2561.11	2566.67	2572.22	2572.22	2577.78	2583.33	2583.33
cideld2 kif	2388.89	2411.11	2416.67	2422.22	2427.78	2438.89	2444.44	2450	2455.56	2461.11	2472.22	2472.22	2483.33	2488.89	2488.89	2505.56	2505.56	2505.56	2522.22	2522.22	2527.78	2533.33	2544.44	2544.44	2555.56	2566.67	2566.67	2577.78	2577.78	2577.78	2594.44	2588.89	2600	2605.56	2611.11	2622.22	2622.22	2633.33	2638.89	2644.44	2650	2655.56	2661.11	2661.11	2672.22	2677.78	2688.89	2688.89	2694.44
cideld2 kif mut	2427.78	2450	2455.56	2466.67	2472.22	2477.78	2488.89	2483.33	2477.78	2488.89	2494.44	2494.44	2505.56	2500	2505.56	2522.22	2516.67	2516.67	2522.22	2527.78	2522.22	2527.78	2527.78	2538.89	2550	2550	2555.56	2561.11	2566.67	2572.22	2577.78	2588.89	2600	2611.11	2616.67	2622.22	2611.11	2627.78	2622.22	2622.22	2611.11	2622.22	2627.78	2627.78	2633.33	2633.33	2650	2666.67	2655.56
kif	2388.89	2416.67	2411.11	2411.11	2411.11	2416.67	2416.67	2416.67	2416.67	2422.22	2416.67	2416.67	2422.22	2422.22	2422.22	2427.78	2422.22	2422.22	2422.22	2422.22	2422.22	2427.78	2427.78	2433.33	2433.33	2433.33	2433.33	2433.33	2427.78	2427.78	2433.33	2427.78	2427.78	2433.33	2427.78	2438.89	2433.33	2433.33	2433.33	2433.33	2433.33	2433.33	2433.33	2433.33	2433.33	2433.33	2433.33	2444.44	2438.89
ci kif mut	2277.78	2300	2300	2316.67	2311.11	2316.67	2322.22	2316.67	2322.22	2338.89	2338.89	2338.89	2338.89	2333.33	2333.33	2344.44	2333.33	2338.89	2350	2355.56	2355.56	2350	2355.56	2366.67	2366.67	2377.78	2388.89	2383.33	2394.44	2394.44	2394.44	2400	2400	2411.11	2405.56	2416.67	2416.67	2422.22	2422.22	2433.33	2438.89	2444.44	2461.11	2472.22	2461.11	2466.67	2466.67	2466.67	2461.11
cideld2 kif mut	2388.89	2405.56	2405.56	2422.22	2422.22	2422.22	2427.78	2433.33	2433.33	2433.33	2438.89	2444.44	2455.56	2455.56	2461.11	2466.67	2466.67	2472.22	2477.78	2477.78	2483.33	2488.89	2483.33	2488.89	2500	2500	2505.56	2511.11	2505.56	2505.56	2511.11	2516.67	2511.11	2522.22	2527.78	2527.78	2527.78	2544.44	2533.33	2544.44	2544.44	2544.44	2555.56	2561.11	2555.56	2561.11	2566.67	2572.22	2572.22
date:24/08/07
	0	0.333333	0.666667	1	1.33333	1.66667	2	2.33333	2.66667	3	3.33333	3.66667	4	4.33333	4.66667	5	5.33333	5.66667	6	6.33333	6.66667	7	7.33333	7.66667	8	8.33333	8.66667	9	9.33333	9.66667	10	10.3333	10.6667	11	11.3333	11.6667	12	12.3333	12.6667	13	13.3333	13.6667	14	14.3333	14.6667	15	15.3333	15.6667	16
CI+kifpep	2411.11	2427.78	2438.89	2450	2455.56	2461.11	2466.67	2477.78	2483.33	2488.89	2494.44	2505.56	2511.11	2522.22	2527.78	2538.89	2544.44	2550	2561.11	2566.67	2572.22	2577.78	2588.89	2594.44	2605.56	2611.11	2622.22	2622.22	2627.78	2644.44	2650	2655.56	2661.11	2666.67	2677.78	2688.89	2688.89	2694.44	2705.56	2716.67	2716.67	2727.78	2733.33	2738.89	2744.44	2755.56	2761.11	2766.67	2766.67
CID2delC+kifpep	2394.44	2422.22	2438.89	2461.11	2477.78	2488.89	2505.56	2522.22	2533.33	2555.56	2572.22	2583.33	2600	2622.22	2638.89	2650	2666.67	2688.89	2705.56	2716.67	2733.33	2761.11	2761.11	2783.33	2800	2811.11	2827.78	2838.89	2855.56	2877.78	2888.89	2905.56	2922.22	2938.89	2955.56	2966.67	2983.33	3000	3011.11	3033.33	3044.44	3055.56	3077.78	3094.44	3105.56	3122.22	3138.89	3155.56	3166.67
CINdelH+Kifpep	2422.22	2444.44	2450	2466.67	2477.78	2488.89	2494.44	2505.56	2511.11	2533.33	2538.89	2550	2555.56	2572.22	2583.33	2594.44	2605.56	2611.11	2627.78	2633.33	2638.89	2650	2661.11	2677.78	2683.33	2694.44	2705.56	2711.11	2722.22	2738.89	2744.44	2755.56	2766.67	2777.78	2788.89	2794.44	2805.56	2816.67	2822.22	2838.89	2844.44	2850	2866.67	2877.78	2883.33	2894.44	2911.11	2916.67	2927.78
Cideldel+kifpep	2461.11	2472.22	2488.89	2500	2511.11	2516.67	2527.78	2538.89	2544.44	2555.56	2572.22	2577.78	2583.33	2594.44	2611.11	2616.67	2627.78	2638.89	2644.44	2655.56	2666.67	2677.78	2683.33	2694.44	2705.56	2716.67	2722.22	2727.78	2744.44	2750	2761.11	2772.22	2777.78	2794.44	2805.56	2805.56	2811.11	2827.78	2838.89	2838.89	2855.56	2855.56	2872.22	2877.78	2888.89	2900	2911.11	2916.67	2933.33
CI+kifmut	2561.11	2594.44	2611.11	2600	2588.89	2605.56	2611.11	2605.56	2616.67	2605.56	2616.67	2638.89	2666.67	2661.11	2644.44	2644.44	2644.44	2650	2650	2655.56	2650	2655.56	2655.56	2661.11	2666.67	2672.22	2677.78	2677.78	2694.44	2694.44	2683.33	2694.44	2705.56	2694.44	2705.56	2716.67	2722.22	2722.22	2744.44	2755.56	2833.33	2855.56	2800	2783.33	2777.78	2783.33	2827.78	2850	2922.22
CID2delC+kifmut	2750	2783.33	2805.56	2722.22	2583.33	2588.89	2583.33	2594.44	2605.56	2611.11	2633.33	2633.33	2638.89	2638.89	2644.44	2644.44	2644.44	2683.33	2672.22	2672.22	2700	2688.89	2705.56	2705.56	2716.67	2744.44	2744.44	2738.89	2761.11	2772.22	2772.22	2800	2783.33	2800	2816.67	2822.22	2850	2872.22	2872.22	2894.44	2883.33	2900	2888.89	2877.78	2888.89	2894.44	2911.11	2916.67	2922.22
CINdelH+kifmut	2372.22	2388.89	2400	2416.67	2422.22	2438.89	2444.44	2455.56	2466.67	2483.33	2494.44	2500	2511.11	2527.78	2533.33	2544.44	2555.56	2566.67	2577.78	2588.89	2594.44	2605.56	2611.11	2622.22	2633.33	2644.44	2655.56	2666.67	2677.78	2688.89	2700	2716.67	2722.22	2738.89	2750	2761.11	2766.67	2777.78	2788.89	2805.56	2811.11	2816.67	2833.33	2844.44	2850	2861.11	2877.78	2883.33	2894.44
Cideldel+kifmut	2488.89	2500	2511.11	2527.78	2533.33	2544.44	2555.56	2566.67	2572.22	2588.89	2600	2605.56	2616.67	2633.33	2644.44	2655.56	2661.11	2672.22	2683.33	2688.89	2700	2711.11	2722.22	2727.78	2744.44	2750	2761.11	2766.67	2783.33	2788.89	2800	2811.11	2816.67	2827.78	2838.89	2850	2855.56	2861.11	2877.78	2883.33	2894.44	2905.56	2911.11	2927.78	2933.33	2944.44	2950	2961.11	2972.22
date:24/08/07 run2
	0	0.333333	0.666667	1	1.33333	1.66667	2	2.33333	2.66667	3	3.33333	3.66667	4	4.33333	4.66667	5	5.33333	5.66667	6	6.33333	6.66667	7	7.33333	7.66667	8	8.33333	8.66667	9	9.33333	9.66667	10	10.3333	10.6667	11	11.3333	11.6667	12	12.3333	12.6667	13	13.3333	13.6667	14	14.3333	14.6667	15	15.3333	15.6667	16
CI	2655.56	2661.11	2672.22	2677.78	2688.89	2694.44	2700	2705.56	2711.11	2716.67	2722.22	2733.33	2738.89	2738.89	2744.44	2755.56	2761.11	2766.67	2766.67	2777.78	2777.78	2788.89	2788.89	2805.56	2805.56	2811.11	2822.22	2827.78	2827.78	2833.33	2838.89	2850	2850	2855.56	2866.67	2872.22	2872.22	2877.78	2888.89	2894.44	2900	2900	2905.56	2916.67	2922.22	2927.78	2927.78	2938.89	2933.33
CID2delC	2494.44	2505.56	2511.11	2527.78	2533.33	2538.89	2555.56	2561.11	2566.67	2577.78	2583.33	2588.89	2600	2600	2616.67	2622.22	2633.33	2644.44	2644.44	2661.11	2666.67	2677.78	2677.78	2694.44	2700	2711.11	2716.67	2727.78	2733.33	2744.44	2750	2761.11	2772.22	2777.78	2788.89	2794.44	2805.56	2811.11	2822.22	2827.78	2833.33	2844.44	2855.56	2866.67	2877.78	2883.33	2894.44	2905.56	2905.56
CINdelH	2661.11	2683.33	2694.44	2711.11	2722.22	2738.89	2750	2761.11	2772.22	2788.89	2800	2816.67	2827.78	2838.89	2850	2866.67	2877.78	2888.89	2894.44	2916.67	2933.33	2944.44	2955.56	2972.22	2983.33	2988.89	3011.11	3022.22	3033.33	3044.44	3055.56	3077.78	3083.33	3094.44	3111.11	3127.78	3138.89	3155.56	3166.67	3177.78	3188.89	3205.56	3222.22	3233.33	3244.44	3261.11	3272.22	3288.89	3300
Cideldel	2583.33	2605.56	2616.67	2633.33	2650	2655.56	2677.78	2688.89	2700	2716.67	2727.78	2744.44	2755.56	2766.67	2783.33	2800	2811.11	2822.22	2833.33	2850	2866.67	2883.33	2888.89	2911.11	2922.22	2933.33	2950	2966.67	2977.78	2994.44	3000	3022.22	3033.33	3050	3061.11	3072.22	3088.89	3100	3116.67	3127.78	3138.89	3155.56	3172.22	3188.89	3200	3216.67	3233.33	3255.56	3261.11
CI+kifpep	2616.67	2622.22	2638.89	2644.44	2655.56	2666.67	2677.78	2688.89	2694.44	2700	2711.11	2722.22	2727.78	2733.33	2738.89	2755.56	2755.56	2772.22	2772.22	2788.89	2788.89	2800	2805.56	2816.67	2822.22	2827.78	2838.89	2844.44	2855.56	2866.67	2861.11	2877.78	2877.78	2883.33	2900	2905.56	2911.11	2916.67	2927.78	2933.33	2944.44	2944.44	2950	2966.67	2972.22	2977.78	2977.78	2988.89	3000
CID2delC+kifpep	2622.22	2633.33	2644.44	2661.11	2677.78	2694.44	2705.56	2716.67	2733.33	2744.44	2755.56	2772.22	2783.33	2800	2811.11	2822.22	2833.33	2850	2855.56	2872.22	2888.89	2900	2916.67	2927.78	2944.44	2950	2966.67	2988.89	2994.44	3011.11	3016.67	3033.33	3044.44	3055.56	3072.22	3088.89	3100	3111.11	3127.78	3133.33	3150	3161.11	3177.78	3200	3200	3211.11	3227.78	3244.44	3250
CINdelH+Kifpep	2716.67	2733.33	2744.44	2761.11	2772.22	2788.89	2800	2816.67	2827.78	2844.44	2855.56	2866.67	2883.33	2894.44	2905.56	2922.22	2933.33	2950	2961.11	3000	2988.89	3005.56	3011.11	3033.33	3044.44	3055.56	3066.67	3088.89	3100	3111.11	3122.22	3138.89	3150	3155.56	3177.78	3188.89	3205.56	3222.22	3227.78	3238.89	3255.56	3266.67	3277.78	3316.67	3400	3322.22	3333.33	3344.44	3366.67
Cideldel+kifpep	2588.89	2605.56	2650	2677.78	2655.56	2655.56	2677.78	2688.89	2694.44	2711.11	2722.22	2733.33	2750	2761.11	2772.22	2783.33	2794.44	2811.11	2816.67	2833.33	2844.44	2855.56	2866.67	2883.33	2888.89	2900	2916.67	2927.78	2938.89	2955.56	2966.67	2977.78	2994.44	3000	3011.11	3022.22	3038.89	3050	3066.67	3077.78	3088.89	3100	3116.67	3127.78	3138.89	3155.56	3172.22	3183.33	3188.89
CI+kifmut	2588.89	2588.89	2600	2600	2611.11	2616.67	2622.22	2627.78	2633.33	2638.89	2644.44	2650	2661.11	2661.11	2666.67	2672.22	2677.78	2683.33	2688.89	2700	2700	2711.11	2711.11	2722.22	2722.22	2727.78	2738.89	2744.44	2750	2755.56	2755.56	2766.67	2766.67	2772.22	2777.78	2783.33	2788.89	2788.89	2800	2800	2805.56	2811.11	2816.67	2822.22	2827.78	2838.89	2838.89	2844.44	2850
CID2delC+kifmut	2755.56	2777.78	2766.67	2738.89	2716.67	2711.11	2700	2733.33	2750	2750	2761.11	2794.44	2811.11	2811.11	2822.22	2827.78	2827.78	2827.78	2822.22	2833.33	2833.33	2833.33	2844.44	2844.44	2850	2850	2855.56	2866.67	2861.11	2861.11	2861.11	2866.67	2888.89	2894.44	2900	2916.67	2916.67	2922.22	2950	2977.78	2988.89	2994.44	2994.44	3011.11	3022.22	3050	3066.67	3077.78	3088.89
CINdelH+kifmut	2738.89	2738.89	2772.22	2788.89	2788.89	2805.56	2838.89	2833.33	2844.44	2855.56	2866.67	2883.33	2900	2900	2916.67	2922.22	2927.78	2944.44	2944.44	2972.22	2977.78	3000	3011.11	3027.78	3033.33	3033.33	3050	3066.67	3083.33	3083.33	3088.89	3100	3105.56	3116.67	3116.67	3122.22	3138.89	3155.56	3177.78	3166.67	3188.89	3188.89	3205.56	3222.22	3222.22	3244.44	3250	3266.67	3305.56
Cideldel+kifmut	2711.11	2738.89	2744.44	2766.67	2977.78	2955.56	2900	2855.56	2822.22	2822.22	2838.89	2861.11	2866.67	2894.44	2927.78	2933.33	2933.33	2938.89	2938.89	2955.56	2961.11	2983.33	3005.56	3011.11	3000	2983.33	2988.89	3000	3022.22	3038.89	3066.67	3083.33	3094.44	3100	3127.78	3122.22	3155.56	3194.44	3194.44	3188.89	3205.56	3211.11	3244.44	3288.89	3344.44	3377.78	3383.33	3427.78	3444.44
date:24/08/08
	0	0.333333	0.666667	1	1.33333	1.66667	2	2.33333	2.66667	3	3.33333	3.66667	4	4.33333	4.66667	5	5.33333	5.66667	6	6.33333	6.66667	7	7.33333	7.66667	8	8.33333	8.66667	9	9.33333	9.66667	10	10.3333	10.6667	11	11.3333	11.6667	12	12.3333	12.6667	13	13.3333	13.6667	14	14.3333	14.6667	15	15.3333	15.6667	16
CI	3061.11	3088.89	3083.33	3094.44	3100	3105.56	3111.11	3116.67	3122.22	3122.22	3122.22	3133.33	3133.33	3133.33	3144.44	3144.44	3144.44	3155.56	3150	3155.56	3161.11	3161.11	3166.67	3172.22	3172.22	3177.78	3177.78	3183.33	3183.33	3188.89	3194.44	3200	3200	3200	3200	3211.11	3211.11	3216.67	3216.67	3222.22	3227.78	3227.78	3227.78	3233.33	3238.89	3244.44	3250	3255.56	3255.56
CId2delC	2983.33	3011.11	3016.67	3027.78	3038.89	3044.44	3055.56	3066.67	3072.22	3077.78	3088.89	3100	3105.56	3111.11	3122.22	3133.33	3133.33	3144.44	3150	3161.11	3166.67	3177.78	3183.33	3188.89	3194.44	3205.56	3211.11	3222.22	3227.78	3238.89	3244.44	3250	3261.11	3266.67	3272.22	3277.78	3288.89	3300	3305.56	3316.67	3322.22	3333.33	3333.33	3344.44	3355.56	3361.11	3366.67	3377.78	3383.33
CINdelH	2883.33	2911.11	2927.78	2933.33	2944.44	2955.56	2961.11	2966.67	2988.89	2983.33	3000	3005.56	3011.11	3027.78	3033.33	3038.89	3044.44	3055.56	3055.56	3077.78	3083.33	3100	3100	3111.11	3122.22	3127.78	3133.33	3144.44	3155.56	3166.67	3177.78	3183.33	3194.44	3205.56	3216.67	3222.22	3233.33	3244.44	3255.56	3261.11	3272.22	3283.33	3300	3311.11	3327.78	3344.44	3355.56	3366.67	3377.78
Cideldel	2866.67	2888.89	2905.56	2922.22	2933.33	2950	2966.67	2983.33	3000	3011.11	3033.33	3044.44	3061.11	3072.22	3088.89	3100	3116.67	3133.33	3150	3166.67	3183.33	3200	3216.67	3227.78	3238.89	3266.67	3272.22	3288.89	3305.56	3322.22	3322.22	3338.89	3355.56	3372.22	3383.33	3394.44	3416.67	3422.22	3438.89	3450	3466.67	3477.78	3488.89	3511.11	3522.22	3533.33	3550	3561.11	3577.78
CI+kifpep	2600	2616.67	2627.78	2633.33	2638.89	2644.44	2650	2655.56	2666.67	2666.67	2677.78	2683.33	2688.89	2688.89	2700	2705.56	2705.56	2716.67	2716.67	2722.22	2727.78	2738.89	2738.89	2750	2750	2755.56	2761.11	2772.22	2772.22	2783.33	2783.33	2788.89	2794.44	2805.56	2811.11	2805.56	2816.67	2822.22	2827.78	2833.33	2838.89	2844.44	2850	2855.56	2866.67	2872.22	2866.67	2877.78	2888.89
CID2delC+kifpep	2688.89	2716.67	2733.33	2755.56	2766.67	2788.89	2800	2822.22	2838.89	2850	2866.67	2883.33	2900	2911.11	2933.33	2950	2966.67	2977.78	2994.44	3011.11	3027.78	3050	3061.11	3077.78	3094.44	3111.11	3133.33	3150	3166.67	3183.33	3205.56	3216.67	3233.33	3255.56	3272.22	3283.33	3305.56	3322.22	3338.89	3355.56	3377.78	3383.33	3405.56	3422.22	3444.44	3461.11	3477.78	3494.44	3511.11
CINdelH+Kifpep	2744.44	2755.56	2766.67	2777.78	2794.44	2800	2811.11	2822.22	2833.33	2838.89	2855.56	2866.67	2866.67	2877.78	2883.33	2900	2905.56	2916.67	2922.22	2933.33	2938.89	2955.56	2961.11	2966.67	2977.78	2983.33	2994.44	3005.56	3016.67	3027.78	3033.33	3044.44	3055.56	3066.67	3077.78	3088.89	3100	3105.56	3122.22	3127.78	3138.89	3150	3155.56	3166.67	3183.33	3188.89	3200	3211.11	3222.22
Cideldel+kifpep	2572.22	2594.44	2611.11	2622.22	2638.89	2650	2661.11	2683.33	2694.44	2700	2722.22	2733.33	2744.44	2755.56	2766.67	2783.33	2844.44	2911.11	2955.56	2961.11	2911.11	2877.78	2872.22	2877.78	2883.33	2900	2911.11	2927.78	2938.89	2955.56	2955.56	2972.22	2983.33	3000	3011.11	3022.22	3033.33	3044.44	3055.56	3072.22	3083.33	3100	3105.56	3116.67	3133.33	3144.44	3155.56	3166.67	3183.33
CI+kifmut	2533.33	2550	2561.11	2561.11	2572.22	2572.22	2577.78	2588.89	2594.44	2600	2605.56	2600	2605.56	2611.11	2622.22	2627.78	2627.78	2627.78	2622.22	2638.89	2638.89	2644.44	2644.44	2650	2655.56	2666.67	2666.67	2672.22	2672.22	2683.33	2683.33	2683.33	2683.33	2688.89	2688.89	2694.44	2705.56	2711.11	2705.56	2711.11	2711.11	2716.67	2722.22	2727.78	2738.89	2738.89	2738.89	2744.44	2744.44
CID2delC+kifmut	2655.56	2677.78	2688.89	2705.56	2705.56	2716.67	2722.22	2744.44	2750	2755.56	2766.67	2777.78	2783.33	2794.44	2811.11	2816.67	2827.78	2827.78	2833.33	2844.44	2855.56	2866.67	2877.78	2883.33	2888.89	2900	2911.11	2922.22	2933.33	2944.44	2955.56	2955.56	2966.67	2983.33	2988.89	2988.89	3005.56	3022.22	3022.22	3033.33	3044.44	3050	3061.11	3072.22	3077.78	3088.89	3094.44	3111.11	3127.78
CINdelH+kifmut	2644.44	2666.67	2683.33	2683.33	2694.44	2705.56	2711.11	2722.22	2733.33	2738.89	2750	2755.56	2761.11	2772.22	2783.33	2800	2800	2811.11	2822.22	2833.33	2844.44	2850	2855.56	2866.67	2883.33	2888.89	2900	2916.67	2916.67	2938.89	2944.44	2950	2966.67	2983.33	2977.78	2988.89	3000	3011.11	3022.22	3033.33	3033.33	3044.44	3061.11	3077.78	3094.44	3100	3105.56	3127.78	3138.89
Cideldel+kifmut	2611.11	2638.89	2644.44	2661.11	2683.33	2688.89	2705.56	2722.22	2738.89	2750	2772.22	2777.78	2788.89	2805.56	2822.22	2833.33	2844.44	2861.11	2877.78	2900	2905.56	2922.22	2933.33	2950	2961.11	2983.33	3005.56	3027.78	3044.44	3055.56	3066.67	3088.89	3088.89	3116.67	3122.22	3122.22	3144.44	3161.11	3166.67	3183.33	3194.44	3205.56	3216.67	3238.89	3255.56	3272.22	3283.33	3300	3316.67
[truncated: 651 more columns]
