# Supplementary material for: Molecular mechanism of condensin I activation by KIF4A
Source: EMBO J. 2024 Dec 17;44(3):682–704. doi: 10.1038/s44318-024-00340-w (PMC11790958; doi:10.1038/s44318-024-00340-w)
Supplement: Supplementary file 7 — Source data Fig. 4 [file 44318_2024_340_MOESM7_ESM.zip]

Archive with 19 entries (12 files):
- Figure 4/.DS_Store
- Figure 4/4A/
- Figure 4/4A/Fig4a_loopflow_imgs.tif
- Figure 4/4A/Fig4a_loopflow_raw_imgs.tif
- Figure 4/4A/README.txt
- Figure 4/4B/
- Figure 4/4B/Fig4b_WT_vs_delG_activities.xlsx
- Figure 4/4C/
- Figure 4/4C/Fig4c_WT_vs_WTwKIF4A_activities.xlsx
- Figure 4/4D/
- Figure 4/4D/Fig4d_loopnoflow_imgs.tif
- Figure 4/4D/Fig4d_loopnoflow_raw_imgs.tif
- Figure 4/4D/README.txt
- Figure 4/4E/
- Figure 4/4E/Fig4e_loopkymo.tif
- Figure 4/4F/
- Figure 4/4F/Fig4f_loop_kinetics.xlsx
- Figure 4/4G/
- Figure 4/4G/Fig4g_WT_delG_WTwKif4A_LErates.xlsx
