# Supplementary material for: Molecular mechanism of condensin I activation by KIF4A
Source: EMBO J. 2024 Dec 17;44(3):682–704. doi: 10.1038/s44318-024-00340-w (PMC11790958; doi:10.1038/s44318-024-00340-w)
Supplement: Supplementary file 7 — Source data Fig. 4 [file 44318_2024_340_MOESM7_ESM.zip › Figure 4/4B/Fig4b_WT_vs_delG_activities.xlsx]

## Sheet: Sheet1
CI WT	CI ΔNCAPG
0.773333	0.271028
0.674603	0.0265957
0.131579	0.314136
0.754864	0.00662252
	0.036036
	0.339416
	0.188755
	0.205479
	0
	0.0810811
