# Supplementary material for: Molecular mechanism of condensin I activation by KIF4A
Source: EMBO J. 2024 Dec 17;44(3):682–704. doi: 10.1038/s44318-024-00340-w (PMC11790958; doi:10.1038/s44318-024-00340-w)
Supplement: Supplementary file 7 — Source data Fig. 4 [file 44318_2024_340_MOESM7_ESM.zip › Figure 4/4C/Fig4c_WT_vs_WTwKIF4A_activities.xlsx]

## Sheet: Sheet1
CI WT	CI WT +KIF4A peptide
0.452381	0.948148
0.13986	1
0.138889	0.938776
