# Supplementary material for: Molecular mechanism of condensin I activation by KIF4A
Source: EMBO J. 2024 Dec 17;44(3):682–704. doi: 10.1038/s44318-024-00340-w (PMC11790958; doi:10.1038/s44318-024-00340-w)
Supplement: Supplementary file 7 — Source data Fig. 4 [file 44318_2024_340_MOESM7_ESM.zip › Figure 4/4D/README.txt]

File Fig4d_loopnoflow_raw_imgs.tif is raw image, prior to image processing
File Fig4d_loopnoflow_imgs.tif is after median filter with a radius of 2 pixels has been applied
