# Supplementary material for: Molecular mechanism of condensin I activation by KIF4A
Source: EMBO J. 2024 Dec 17;44(3):682–704. doi: 10.1038/s44318-024-00340-w (PMC11790958; doi:10.1038/s44318-024-00340-w)
Supplement: Supplementary file 7 — Source data Fig. 4 [file 44318_2024_340_MOESM7_ESM.zip › Figure 4/4F/Fig4f_loop_kinetics.xlsx]

## Sheet: Sheet1
Time	Loop size	Up size	Down size	Time for smoothed data	Loop size smoothed	Up size smoothed	Down size smoothed
0.4	7.959	4.72	35.82	0.4	4.14034	8.23944	36.1182
1	2.418	3.368	42.71	0.8	4.23214	8.1041	36.1619
1.4	3.648	2.678	42.17	1	4.32547	7.97752	36.1954
2	3.53	4.412	40.56	1.2	4.42033	7.85968	36.2185
2.4	5.753	6.215	36.53	1.4	4.51673	7.75061	36.2314
2.8	3.901	2.918	41.68	1.6	4.61467	7.65028	36.2339
3.2	2.71	2.988	42.8	2	4.71414	7.55871	36.2262
3.6	6.13	4.851	37.52	2.2	4.81514	7.4759	36.2081
4.2	3.876	6.749	37.88	2.4	4.91768	7.40184	36.1798
4.6	4.003	3.155	41.34	2.6	5.02176	7.33653	36.1411
5	5.913	7.505	35.08	2.8	5.12737	7.27998	36.0922
5.4	4.417	5.724	38.36	3	5.23451	7.23219	36.0329
5.8	9.363	4.088	35.05	3.2	5.34319	7.19315	35.9634
6.2	6.646	6.557	35.3	3.4	5.45341	7.16286	35.8836
6.6	7.285	12.86	28.36	3.6	5.56516	7.14133	35.7934
7	9.731	11.85	26.92	4	5.67844	7.12855	35.693
7.4	6.697	13.52	28.28	4.2	5.79326	7.12453	35.5822
7.8	8.112	6.2	34.19	4.4	5.90962	7.12926	35.4612
8.2	10.76	7.49	30.25	4.6	6.02751	7.14274	35.3298
8.6	9.997	8.202	30.3	4.8	6.14693	7.16498	35.1882
9	5.647	10.32	32.53	5	6.26789	7.19598	35.0362
9.4	7.776	9.318	31.41	5.2	6.39039	7.23573	34.874
9.8	8.518	9.089	30.89	5.4	6.51442	7.28423	34.7015
10.2	7.803	13.35	27.34	5.6	6.63998	7.34149	34.5186
10.6	9.146	8.361	30.99	5.8	6.76708	7.4075	34.3255
11	5.195	5.631	37.67	6	7.23394	7.58439	33.6817
11.4	8.447	15.68	24.37	6.2	7.27576	8.48375	32.7404
11.8	10.91	12.52	25.07	6.4	7.39635	8.44733	32.656
12.2	14.88	9.176	24.44	6.6	7.82349	8.58997	32.0861
12.6	16.36	10.83	21.32	6.8	7.93994	8.62043	31.9389
13	13.51	13	21.99	7	8.10357	8.73536	31.6604
13.4	11.61	14.77	22.12	7.2	8.12251	8.8921	31.4848
13.8	14.87	14.57	19.05	7.4	8.15873	8.88303	31.4577
14.2	12.47	13.38	22.65	7.6	8.22362	9.013	31.2624
14.6	11.46	17.38	19.65	7.8	8.36382	9.11537	31.0197
15	13.41	17.4	17.69	8	8.48298	9.04059	30.9753
15.4	16.03	14.53	17.94	8.2	8.50561	8.89566	31.0977
15.8	13.95	16.83	17.71	8.4	8.6403	8.75954	31.099
16.2	11.4	17.47	19.62	8.6	8.85505	8.69873	30.9446
16.6	17.19	16.59	14.72	8.8	8.97905	8.62969	30.8899
17	17.61	13.5	17.39	9	9.12013	9.5908	29.7875
17.4	17.05	12.38	19.06	9.2	9.24484	9.73554	29.518
17.8	15.73	17.85	14.91	9.4	9.48252	9.92727	29.0883
18.2	15.52	15.71	17.27	9.6	9.66264	9.87134	28.9643
18.6	12.8	13.09	22.61	9.8	9.86613	10.1599	28.4722
19	14.56	17.67	16.27	10	10.0051	10.2902	28.2027
19.4	14.77	15.98	17.75	10.2	10.0696	10.3888	28.0396
19.8	12.86	19.03	16.61	10.4	10.0965	10.5647	27.8368
20.2	15.75	21.08	11.66	10.6	10.4244	10.6949	27.3784
20.6	14.99	18.39	15.12	10.8	10.6674	10.7452	27.0854
21	17.37	20.61	10.53	11	10.6691	10.8169	27.012
21.4	17.96	17.05	13.49	11.2	10.9047	10.916	26.6777
21.8	17.12	17.54	13.83	11.4	10.983	11.1062	26.4091
22.2	18.38	19.03	11.1	11.6	11.0258	11.4498	26.0229
22.6	20.61	14.52	13.37	11.8	11.0656	11.6751	25.7577
23	17.01	18.2	13.29	12	11.1842	12.0887	25.2256
23.4	15.78	16.66	16.06	12.2	11.3975	12.2981	24.8031
23.8	13.71	17.84	16.94	12.4	11.4727	12.7897	24.2365
24.2	19.53	14.46	14.51	12.6	11.7086	13.1152	23.6749
24.6	15.32	16.8	16.39	12.8	11.8615	13.2279	23.4097
25	16.27	17.4	14.83	13	12.0514	13.447	23.0006
25.4	18.41	16.97	13.11	13.2	12.3312	13.6077	22.5601
25.8	19.38	15.06	14.06	13.4	12.6455	13.7153	22.1382
26.2	18.49	17.61	12.4	13.6	13.0053	13.924	21.5696
26.6	16.84	17.7	13.96	13.8	13.3141	14.2564	20.9281
27	19.3	16.37	12.82	14	13.468	14.3873	20.6432
27.4	14.92	18.7	14.88	14.2	13.8349	14.5361	20.1274
27.8	16.28	18.57	13.65	14.4	14.0315	14.6742	19.7929
28.2	12.84	16.55	19.11	14.6	14.2207	14.5805	19.697
28.6	15.64	14.51	18.36	14.8	14.4524	14.6013	19.4445
29	14.45	14.12	19.93	15	14.4343	14.6763	19.3881
29.4	17.25	15.17	16.08	15.2	14.5142	14.7691	19.2155
29.8	17.42	18.89	12.19	15.4	14.6436	15.0898	18.7653
30.2	20.01	13.75	14.74	15.6	14.7511	15.1518	18.5959
30.6	17.22	18.07	13.22	15.8	14.9248	15.2705	18.3031
31	16.15	14.52	17.83	16	14.8112	15.185	18.5018
31.4	12.64	19.89	15.98	16.2	14.8433	15.4317	18.2229
31.8	17.58	18.34	12.58	16.4	14.7887	15.7268	17.9825
32.2	17.41	17.62	13.47	16.6	14.78	15.9414	17.7769
32.6	17.77	17.77	12.96	16.8	14.7878	16.0944	17.6162
33	17.58	18.29	12.64	17	14.7707	16.2224	17.5054
33.4	15.53	23.45	9.515	17.2	14.8676	16.1968	17.4337
33.8	16.66	19.58	12.26	17.4	14.9262	16.2789	17.2927
34.2	16.7	19.27	12.54	17.6	15.035	16.4002	17.0629
34.6	14.75	17.85	15.91	17.8	15.1472	16.3577	16.9933
35	15.52	21.28	11.7	18	15.298	16.3729	16.8274
35.4	16.9	17.7	13.89	18.2	15.4981	16.5561	16.4435
35.8	14.85	18.68	14.96	18.4	15.6275	16.6533	16.217
36.2	15.34	14.63	18.53	18.6	15.7186	16.7487	16.0309
36.6	14.02	19.05	15.43	18.8	15.958	16.8027	15.7377
37	16.42	20.64	11.44	19	16.0206	16.6707	15.8071
37.4	16.97	17.57	13.96	19.2	16.0026	16.7337	15.7622
37.8	14.47	17.46	16.57	19.4	16.2404	16.7862	15.4725
38.2	13.49	19.17	15.85	19.6	16.2936	16.868	15.337
38.6	16.71	17.52	14.26	19.8	16.2761	16.924	15.2986
39	15.28	17.58	15.64	20	16.3052	16.986	15.2077
39.4	14.78	18.55	15.17	20.2	16.5605	16.9009	15.0377
39.8	12.5	17.97	18.03	20.4	16.5782	16.9241	14.9971
40.2	15.75	14.74	18	20.6	16.4886	16.9755	15.0358
40.6	14.37	16.35	17.78	20.8	16.4029	17.117	14.9798
41	14.6	20.56	13.34	21	16.4786	17.1574	14.8635
41.4	11.43	22.88	14.19	21.2	16.3553	17.2563	14.8879
41.8	15.96	19.01	13.52	21.4	16.2771	17.3388	14.8835
42.2	14.24	19.95	14.31	21.6	16.3617	17.4219	14.716
42.6	16.37	20.19	11.94	21.8	16.4424	17.5311	14.5263
43	12.94	19.2	16.36	22	16.478	17.5329	14.4894
43.4	16.78	18.87	12.85	22.2	16.5797	17.6603	14.2601
43.8	16.34	17.8	14.36	22.4	16.7334	17.5104	14.2562
44.2	15.56	16.9	16.04	22.6	16.731	17.5205	14.2485
44.6	16.35	18.45	13.7	22.8	16.7902	17.5203	14.1893
				23	16.9325	17.409	14.1583
				23.2	17.0913	17.3824	14.0261
				23.4	17.2391	17.2905	13.97
				23.6	17.1912	17.2172	14.0909
				23.8	17.2064	17.0757	14.2175
				24	17.2059	17.1048	14.189
				24.2	17.2292	16.992	14.2784
				24.4	17.1058	16.9123	14.4816
				24.6	17.0362	16.8153	14.6487
				24.8	16.824	16.7495	14.9268
				25	16.8231	16.733	14.9441
				25.2	16.6217	16.891	14.9874
				25.4	16.5223	16.7829	15.1946
				25.6	16.3806	16.7587	15.3604
				25.8	16.2671	16.8294	15.4031
				26	16.2183	17.0184	15.2635
				26.2	16.2577	17.0242	15.2185
				26.4	16.318	16.9344	15.248
				26.6	16.3659	16.6275	15.507
				26.8	16.2162	16.6459	15.6382
				27	16.0991	16.6936	15.7079
				27.2	16.036	16.7827	15.6822
				27.4	16.0546	16.7807	15.6659
				27.6	16.0776	16.7558	15.668
				27.8	16.0123	16.8215	15.6677
				28	15.9828	16.8881	15.6305
				28.2	15.9662	16.8485	15.6872
				28.4	15.9814	16.7327	15.7882
				28.6	15.9791	16.7654	15.7581
				28.8	15.8768	16.8413	15.7843
				29	15.8406	17.0268	15.6351
				29.2	15.9372	17.0038	15.5613
				29.4	15.8822	17.0401	15.5798
				29.6	15.9023	17.1133	15.4866
				29.8	15.8336	17.1521	15.5167
				30	15.8571	17.1384	15.5069
				30.2	15.6643	17.3958	15.4423
				30.4	15.6884	17.5157	15.2982
				30.6	15.7323	17.7074	15.063
				30.8	15.8564	17.7222	14.9242
				31	15.9029	17.851	14.7492
				31.2	16.0046	18.0633	14.4351
				31.4	16.123	18.1539	14.2262
				31.6	16.2173	18.2385	14.0473
				31.8	16.2271	18.2125	14.0632
				32	16.3308	18.2187	13.9528
				32.2	16.3822	18.1573	13.9627
				32.4	16.3425	18.3148	13.8448
				32.6	16.4449	18.2093	13.8474
				32.8	16.5162	18.3859	13.5995
				33	16.5837	18.4334	13.4843
				33.2	16.5652	18.5024	13.4334
				33.4	16.4868	18.6424	13.3716
				33.6	16.4254	18.6848	13.3911
				33.8	16.3665	18.7804	13.3543
				34	16.3014	18.768	13.4316
				34.2	16.0791	18.8182	13.6039
				34.4	16.1031	18.7682	13.6297
				34.6	16.0535	18.9045	13.5428
				34.8	16.134	18.9729	13.3937
				35	16.0661	18.9734	13.461
				35.2	16.1221	18.9356	13.4427
				35.4	16.1756	18.8442	13.4807
				35.6	16.1858	18.8829	13.4319
				35.8	16.0828	18.8116	13.6063
				36	16.0675	18.6085	13.8246
				36.2	15.9093	18.4834	14.1078
				36.4	15.8541	18.3513	14.2951
				36.6	15.5727	18.5468	14.3811
				36.8	15.4804	18.5388	14.4815
				37	15.364	18.5611	14.5758
				37.2	15.3579	18.4734	14.6693
				37.4	15.2006	18.5369	14.7629
				37.6	15.1489	18.4553	14.896
				37.8	15.1599	18.3378	15.0023
				38	15.2313	18.3052	14.9636
				38.2	15.2388	18.3411	14.9198
				38.4	15.1483	18.4817	14.8694
				38.6	15.0738	18.5614	14.8638
				38.8	15.0407	18.6411	14.8171
				39	15.1432	18.5076	14.8481
				39.2	15.1513	18.6007	14.7472
				39.4	15.1348	18.561	14.8033
				39.6	15.076	18.5629	14.8606
				39.8	15.1901	18.4483	14.8611
				40	15.1897	18.4556	14.8543
				40.2	15.1903	18.4721	14.8372
				40.4	15.193	18.491	14.8157
				40.6	15.1976	18.5124	14.7897
				40.8	15.2043	18.5362	14.7592
				41	15.2129	18.5625	14.7243
				41.2	15.2235	18.5913	14.685
				41.4	15.2361	18.6225	14.6412
				41.6	15.2507	18.6562	14.5929
				41.8	15.2672	18.6924	14.5402
				42	15.2858	18.731	14.4831
				42.2	15.3064	18.7721	14.4215
				42.4	15.3289	18.8157	14.3554
				42.6	15.3534	18.8617	14.2849
				42.8	15.38	18.9102	14.21
				43	15.4085	18.9612	14.1306
				43.2	15.439	19.0146	14.0467
				43.4	15.4715	19.0705	13.9584
				43.6	15.5059	19.1288	13.8656
				43.8	15.5424	19.1897	13.7684
				44	15.5808	19.253	13.6667
				44.2	15.6213	19.3187	13.5606
				44.4	15.6637	19.3869	13.45
				44.6	15.7081	19.4576	13.335
				44.8	15.7546	19.5307	13.2155
