# Supplementary material for: Molecular mechanism of condensin I activation by KIF4A
Source: EMBO J. 2024 Dec 17;44(3):682–704. doi: 10.1038/s44318-024-00340-w (PMC11790958; doi:10.1038/s44318-024-00340-w)
Supplement: Supplementary file 7 — Source data Fig. 4 [file 44318_2024_340_MOESM7_ESM.zip › Figure 4/4G/Fig4g_WT_delG_WTwKif4A_LErates.xlsx]

## Sheet: Sheet1
CI WT	CI ΔNCAPG	CI WT + KIF4A peptide
1.42	0.78	1.59
0.47	0.32	1.29
1.82	1.38	0.72
1.49	1.53	1.44
1.37	1.56	1
1.06	2.01	1.39
1.21	2.19	1.86
2.24	1.73	1.02
1.56	0.61	1.27
0.81	1.55	1.39
1.1	1.29	0.87
1.63	1.5	0.96
2.22	1.73	1.13
1.12	1.01	0.45
1.99	0.76	0.31
0.23	1.02	0.58
0.9	1.09	1.19
0.26	2.62	2.36
1.73	1.53	1.77
1.01	2.45	0.85
0.91	1.6	0.91
0.79	2.51	0.68
1.82	1.4	0.74
0.41	2.52	1.18
2.49	1.48	2.04
0.99	1.33	0.9
0.92	1.66	2.78
2.08	1.86	1.1
1.22	2.09	0.73
1.11	1.28	0.81
0.69	1.38	1.13
0.88	1.49	0.7
0.53	1.52	1.5
0.59	2.23	1.25
1.04	2.43	2.55
2.65	0.84	1.28
1.33	1.77	0.81
0.97	1.21	2.17
1.05	1.06	2.17
1.97	1.29	1.72
0.74	2.06	0.65
1.15	2.58	0.59
0.26	1.27	1.98
1.93	1.87	2.11
1.22	0.45	2.09
1.07	1.71	0.16
1.78	1.61	1.27
1.79	1.42	1.24
1.69	2.43	0.8
1.52	0.67	2.02
0.71	0.56	0.41
0.96	2.18	1.02
1.45	1.39	2.74
1.35	2.04	1.17
1.37	2.26	0.61
