# Supplementary material for: Molecular mechanism of condensin I activation by KIF4A
Source: EMBO J. 2024 Dec 17;44(3):682–704. doi: 10.1038/s44318-024-00340-w (PMC11790958; doi:10.1038/s44318-024-00340-w)
Supplement: Supplementary file 8 — Source data Fig. 6 [file 44318_2024_340_MOESM8_ESM.zip]

Archive with 5 entries (3 files):
- Figure6/.DS_Store
- Figure6/6D/
- Figure6/6D/6D_Lrs4pep_FP.xlsx
- Figure6/6E/
- Figure6/6E/6E_Sgo1pep_FP.xlsx
