# Supplementary material for: Molecular mechanism of condensin I activation by KIF4A
Source: EMBO J. 2024 Dec 17;44(3):682–704. doi: 10.1038/s44318-024-00340-w (PMC11790958; doi:10.1038/s44318-024-00340-w)
Supplement: Supplementary file 8 — Source data Fig. 6 [file 44318_2024_340_MOESM8_ESM.zip › Figure6/6D/6D_Lrs4pep_FP.xlsx]

## Sheet: Sheet1
100nM Lrs4 peptide
protein conc. (uM)	Sc. Condensin Pentamer									Sc. Condensin Tetramer
0	0	0	0	0	0	0	0	0	0	0	0	0	0	0	0	0	0	0
0.53125	6.9	6.1	5.7	5.9	5.1	3.5	2.8	2.9	5.6	1.7	-1.6	-3.6	1.3	-4.9	0.7	5.1	-0.1	-0.2
1.0625	7.9	6.6	9.7	8.5	5.3	6.1	10.1	8.3	11.7	2.8	2.8	1.6	6.7	1.6	0.5	7.3	2.3	2.1
2.125	10.7	8.7	11.6	8.6	6.3	7.9	8.9	10	13	2.8	-1.4	1.1	3.8	0.5	2.4	6	2.6	3.8
4.25	21.7	19.2	23.2	21.1	17.1	16.2	18.1	19.3	20.3	8.9	2.3	5.4	9.1	1.3	11	10.2	5.4	8.2
8.5	35.8	33.6	34.3	33.3	31.3	29.2	30.3	32.3	29.6	16.4	10.6	9	14.9	12.1	11.9	17.4	13.1	15.5
