# Supplementary material for: Molecular mechanism of condensin I activation by KIF4A
Source: EMBO J. 2024 Dec 17;44(3):682–704. doi: 10.1038/s44318-024-00340-w (PMC11790958; doi:10.1038/s44318-024-00340-w)
Supplement: Supplementary file 8 — Source data Fig. 6 [file 44318_2024_340_MOESM8_ESM.zip › Figure6/6E/6E_Sgo1pep_FP.xlsx]

## Sheet: Sheet1
100nM Sgo1 peptide
protein conc. (uM)	Sc. Condensin Pentamer									Sc. Condensin Tetramer
0	0	0	0	0	0	0	0	0	0	0	0	0	0	0	0	0	0	0
0.53125	5.6	6.9	8	6.5	9.4	6.9	8.1	7	9.1	4.4	0.6	5.2	4.2	2.4	7.6	3.3	3.5	2.6
1.0625	8.7	11.9	8.5	10.3	17.6	12.8	15.4	16.6	15.1	3.4	2.9	3.7	5.5	12.1	12.3	6	3.9	5.8
2.125	21.6	22.2	22.4	20.8	25	22.9	23.6	20.7	23.6	2.8	2.8	6	5.3	14.4	11.7	6.5	6.4	6.1
4.25	32.4	34.4	33.3	30	25.2	29.9	28	31.1	31.5	1.9	0.8	6.4	19.7	20.1	16	14.8	15.3	15.6
8.5	44.2	44.7	41.8	41.5	38.8	45.4	43.6	43.8	46.1	12.7	15.2	15.9	21.6	22.2	19.3	16.2	14.8	13.7
