# Supplementary material for: Molecular mechanism of condensin I activation by KIF4A
Source: EMBO J. 2024 Dec 17;44(3):682–704. doi: 10.1038/s44318-024-00340-w (PMC11790958; doi:10.1038/s44318-024-00340-w)
Supplement: Supplementary file 9 — Source data EV Figure [file 44318_2024_340_MOESM9_ESM.zip]

Archive with 2 entries (2 files):
- EVFigure 1/.DS_Store
- EVFigure 1/EV1A_protein_prep_comparison.xlsx
