# Supplementary material for: Molecular mechanism of condensin I activation by KIF4A
Source: EMBO J. 2024 Dec 17;44(3):682–704. doi: 10.1038/s44318-024-00340-w (PMC11790958; doi:10.1038/s44318-024-00340-w)
Supplement: Supplementary file 9 — Source data EV Figure [file 44318_2024_340_MOESM9_ESM.zip › EVFigure 1/EV1A_protein_prep_comparison.xlsx]

## Sheet: Sheet1
Protein prep comparison, data from the three last assays of prep 1, compared to the first three assays of prep 2
Fit rate (ATP per molecule per min)
	Prep 1 CIWT	Prep 2 CIWT	Prep 1 CIdelD2	Prep 2 CIdelD2	Prep 1 CIdelG	Prep 2 CIdelG
	8.973	10.77	18.19	35.06	37.15	40.6
	9.849	14.15	18.9	34.16	44.73	40.88
	11.1	10.01	21.29	31.49	50.14	37.64
